# Supplementary material for: Ancient diversity of Triticum aestivum subspecies as source of novel loci for bread wheat improvement
Source: Front Plant Sci. 2025 Apr 9;16:1536991. doi: 10.3389/fpls.2025.1536991 (PMC12014548; doi:10.3389/fpls.2025.1536991)
Supplement: Supplementary file 5 [file Table1.xlsx]

## Sheet: ST1
Supplementary Table S1: List of 190 genotypes along with all relevant information
accession id	genus	species	subtaxa	donor id	accession name	growth habit	origin country	collection site	latitude	longitude	elevation	improvement status	ancestry	donor name*	structure group
gb_001	Triticum	aestivum	ssp. aestivum	na	02sb185	spring	na	na	na	na	na	na	na	UniMore (Italy)	K1
gb_002	Triticum	aestivum	ssp. aestivum	na	Agadir	winter	ITA	na	42.64	12.67	na	300 (cultivar)	GA-600/SOISSONS//ARCHE	CREA-GB	K1
gb_003	Triticum	aestivum	ssp. aestivum	na	Arina	winter	AUT	zurich	47.2	13.2	na	300 (cultivar)	MOISSON/ZENITH;CHE	CREA-GB	K1
gb_004	Triticum	aestivum	ssp. aestivum	na	Artico	winter	ITA	na	42.64	12.67	na	300 (cultivar)	na	CREA-GB	K1
gb_005	Triticum	aestivum	ssp. aestivum	na	Bologna	winter	ITA	na	42.64	12.67	na	300 (cultivar)	na	CREA-GB	K1
gb_006	Triticum	aestivum	ssp. aestivum	na	Chinese spring	spring	CHN	na	35	105	na	300 (landrace)	LV-WEST-SZECHUAN; LV-SICHUAN	CREA-GB	K1
gb_016	Triticum	aestivum	ssp. aestivum	na	Spada	winter	ITA	na	42.64	12.67	na	300 (cultivar)	TREBBO/KANSAS; TREBBO/KANSAS//(TR.TG)PSEUDOCERVINUM	CREA-GB	K1
gb_017	Triticum	aestivum	ssp. aestivum	na	Victo	winter	FRA	na	46.6	1.89	na	300 (cultivar)	NK-79-W-810/W-0010-E//W-1051-A	CREA-GB	K1
gb_038	Triticum	aestivum	ssp. compactum	PI 114638	Gluclub	spring	AUS	na	-36.6	144.68	na	300 (cultivar)	Gluyas/Clubhead	USDA-ARS	K1
gb_039	Triticum	aestivum	ssp. compactum	PI 129523	Ostka Skomoroska	winter	POL	na	52.1	19.03	na	300 (cultivar)	(S)OSTKA-GRUBOKLOSA	USDA-ARS	K1
gb_040	Triticum	aestivum	ssp. compactum	PI 129528	Sandomierka	winter	POL	krakow	50	20	na	300 (landrace)	LV-SANDOMIERSKIEGO; LV-SOUTH-POLAND	USDA-ARS	K1
gb_041	Triticum	aestivum	ssp. compactum	PI 157920	Velino	winter	ITA	na	41.98	12.77	na	300 (cultivar)	Ardito/Balilla	USDA-ARS	K1
gb_042	Triticum	aestivum	ssp. compactum	PI 159101	Spitskop	spring	ZAF	na	-28.71	24.78	na	300 (cultivar)	H44-24/39W73//C17-1-1-1/Scheepers	USDA-ARS	K1
gb_043	Triticum	aestivum	ssp. compactum	PI 164160	Kanak	spring	IND	na	22.62	77.75	318	300 (landrace)	(S)LV-KATLA	USDA-ARS	K1
gb_044	Triticum	aestivum	ssp. compactum	PI 191542	H 23 H 13385	spring	PRT	na	40.03	-7.89	na	300 (landrace)	LV-PRT	USDA-ARS	admixed
gb_045	Triticum	aestivum	ssp. compactum	PI 191874	Arrancada	spring	PRT	aveiro	40.64	-8.65	na	na	na	USDA-ARS	K1
gb_046	Triticum	aestivum	ssp. compactum	PI 211701	1413-1	spring	TUR	na	38.96	34.92	na	na	na	USDA-ARS	admixed
gb_047	Triticum	aestivum	ssp. compactum	PI 25970	Bola Blanca	spring	MEX	chihuahua	28.5	-106	na	300 (landrace)	LV-Chihuahuan; MEX	USDA-ARS	K1
gb_048	Triticum	aestivum	ssp. compactum	PI 262665	Teremok	spring	KAZ	almaty	43.24	76.95	na	300 (landrace)	LV-UST-KAMENOGORSK	USDA-ARS	K1
gb_049	Triticum	aestivum	ssp. compactum	PI 262666	Kozha Bidai	spring	KAZ	karaganda	47.23	65.21	na	300 (landrace)	LV-KARAGANDA	USDA-ARS	K1
gb_050	Triticum	aestivum	ssp. compactum	PI 278541	Aleppo 23	spring	SYR	na	34.64	39.05	na	300 (landrace)	LV-SYR	USDA-ARS	K1
gb_051	Triticum	aestivum	ssp. compactum	PI 278581	Premier	winter	GBR	na	54.7	-3.28	na	300 (cultivar)	Benefactor/Little Joss	USDA-ARS	K1
gb_052	Triticum	aestivum	ssp. compactum	PI 278639	American Club	winter	GBR	na	54.7	-3.28	na	300 (cultivar)	na	USDA-ARS	K1
gb_053	Triticum	aestivum	ssp. compactum	PI 278641	ECH 1096	winter	GBR	na	54.7	-3.28	na	400 (breeding material)	LV-GBR	USDA-ARS	K1
gb_054	Triticum	aestivum	ssp. compactum	PI 294567	Bivona	spring	USA	na	39	-105	na	na	na	USDA-ARS	K1
gb_056	Triticum	aestivum	ssp. compactum	PI 294892	Herrison Sans Barbe	spring	BGR	na	42.61	25.49	na	300 (landrace)	(S)HERISSON-BARBU	USDA-ARS	K1
gb_057	Triticum	aestivum	ssp. compactum	PI 330540	Erinaceum	spring	GBR	na	54.7	-3.28	na	na	na	USDA-ARS	K1
gb_058	Triticum	aestivum	ssp. compactum	PI 341432	B-237	spring	TUR	ankara	39.92	32.83	na	300 (landrace)	LV-TUR	USDA-ARS	K1
gb_060	Triticum	aestivum	ssp. compactum	PI 352299	Rouge de la Gruyere	spring	CHE	na	46.8	8.23	na	300 (landrace)	(S)LV	USDA-ARS	K1
gb_061	Triticum	aestivum	ssp. compactum	PI 352302	Tiroler Fruhe Binkel	spring	AUT	na	47.2	13.2	na	300 (cultivar)	(S)LV-Defreggertal	USDA-ARS	K1
gb_062	Triticum	aestivum	ssp. compactum	PI 352303	T-1456	spring	AUS	na	-24.78	134.76	na	300 (landrace)	LV-AUS	USDA-ARS	K1
gb_063	Triticum	aestivum	ssp. compactum	PI 352306	Ble D'Avril	winter mixed	FRA	na	47.91	2.31	na	300 (cultivar)	Florence/Aurore	USDA-ARS	K1
gb_064	Triticum	aestivum	ssp. compactum	PI 352307	Konya	winter	TUR	konya	37.83	32.5	na	300 (landrace)	LV-Konya	USDA-ARS	K1
gb_065	Triticum	aestivum	ssp. compactum	PI 352314	Montsec	winter	ESP	na	39.33	-4.84	na	300 (cultivar)	(DER)LITTORIO	USDA-ARS	K1
gb_066	Triticum	aestivum	ssp. compactum	PI 352318	A 1120	winter	CHE	na	46.8	8.23	na	400 (breeding material)	Ertus/0.10	USDA-ARS	K1
gb_068	Triticum	aestivum	ssp. compactum	PI 357307	W 2691	spring	AUS	na	-34.43	147.53	282	400 (breeding material)	LITTLE-CLUB//GABO*3/CHARTER	USDA-ARS	K1
gb_069	Triticum	aestivum	ssp. compactum	PI 361807	DN-2263	winter	DNK	na	55.67	10.33	na	300 (cultivar)	LV-DNK	USDA-ARS	K1
gb_071	Triticum	aestivum	ssp. compactum	PI 372151	Vardenik 9	spring	ARM	na	40.07	45.04	na	300 (cultivar)	Artashati 42/300 Erinatseum	USDA-ARS	K1
gb_073	Triticum	aestivum	ssp. compactum	PI 41023	Termok	spring	KGZ	na	41.51	74.72	na	300 (landrace)	na	USDA-ARS	K1
gb_077	Triticum	aestivum	ssp. compactum	PI 412975	Knoppies Caledon	spring	ZAF	na	-33.99	18.46	na	300 (cultivar)	Red Egyptian/unknown	USDA-ARS	K1
gb_078	Triticum	aestivum	ssp. compactum	PI 412979	Malgas	spring	ZAF	na	-32	22	na	300 (cultivar)	(MIX)ROOI-EGIPTIES	USDA-ARS	K1
gb_079	Triticum	aestivum	ssp. compactum	PI 422411	Tincurrin	spring	AUS	na	-25.23	121.02	na	300 (cultivar)	Gluclub/3/Chile 1B//Insignia/Falcon	USDA-ARS	K1
gb_080	Triticum	aestivum	ssp. compactum	PI 430130	W137B	spring	IND	na	34.3	76.98	2830	300 (landrace)	LV-Narula; IND	USDA-ARS	K1
gb_082	Triticum	aestivum	ssp. compactum	PI 436279	134	spring	CHL	na	-38.98	-73.23	100	300 (landrace)	na	USDA-ARS	admixed
gb_083	Triticum	aestivum	ssp. compactum	PI 442911	Line AA	spring	AUS	na	-31.88	147.29	na	400 (breeding material)	W-2691*4/(W-1347)KENYA-117-A	USDA-ARS	K1
gb_084	Triticum	aestivum	ssp. compactum	PI 442912	Line F	spring	AUS	na	-31.88	147.29	na	400 (breeding material)	(S)EGYPT-NA-95	USDA-ARS	K1
gb_085	Triticum	aestivum	ssp. compactum	PI 442913	Line S	spring	AUS	na	-31.88	147.29	na	400 (breeding material)	W-2691*/W-3198; W-2691*//HOFED/KHAPSTEIN; W-2691/KHAPSTEIN	USDA-ARS	K1
gb_086	Triticum	aestivum	ssp. compactum	PI 470735	79TK116-616-1	spring	TUR	erzurum	39.88	42.37	2000	300 (landrace)	LV-Erzurum	USDA-ARS	K1
gb_087	Triticum	aestivum	ssp. compactum	PI 486428	WA 6581	winter	USA	na	38.89	-77.04	na	400 (breeding material)	Omar/1834;sel 3//PI178383/CI13431/3/CI13645/Gaines	USDA-ARS	K1
gb_088	Triticum	aestivum	ssp. compactum	PI 554120	M72-1250	winter	USA	na	43.98	-120.74	na	na	PI 173438/Elgin	USDA-ARS	K1
gb_089	Triticum	aestivum	ssp. compactum	PI 554121	M85-9	winter	USA	na	43.98	-120.74	na	na	Ridit/Elgin	USDA-ARS	K1
gb_090	Triticum	aestivum	ssp. compactum	PI 56213	Mocho de Espiga Quadrada	spring	PRT	lisboa	39	-9.13	na	300 (landrace)	na	USDA-ARS	admixed
gb_091	Triticum	aestivum	ssp. compactum	PI 562529	Rohde	winter	USA	na	43.98	-120.74	na	300 (cultivar)	PAHA/SELECTION-72//DAWS	USDA-ARS	K1
gb_092	Triticum	aestivum	ssp. compactum	PI 565431	Club	spring	USA	na	39.78	-100.4	na	na	na	USDA-ARS	K1
gb_093	Triticum	aestivum	ssp. compactum	PI 566594	Calorwa	spring	USA	na	38.89	-77.04	na	300 (cultivar)	Aus 221/Inia//2*Shasta/3/Tincurrin/Anza	USDA-ARS	K1
gb_094	Triticum	aestivum	ssp. compactum	PI 566815	WA 7621	winter	USA	na	38.89	-77.04	na	400 (breeding material)	VPM/MS 421//VH66354/WA5827/WA6241/3/Tres	USDA-ARS	K1
gb_095	Triticum	aestivum	ssp. compactum	PI 572850	Corrigin	spring	AUS	na	-25.23	121.02	na	300 (cultivar)	Tincurrin*2//Gamenya/Iassul	USDA-ARS	K1
gb_096	Triticum	aestivum	ssp. compactum	PI 572851	86PK1287-001.11	spring	PAK	na	35.32	75.53	2020	300 (landrace)	na	USDA-ARS	K1
gb_099	Triticum	aestivum	ssp. compactum	PI 572854	86PK1329-005.01	spring	PAK	na	36.22	73.82	1910	300 (landrace)	na	USDA-ARS	K1
gb_102	Triticum	aestivum	ssp. compactum	PI 60740	Sinai No. 3	spring	EGY	na	29.5	34	na	300 (landrace)	(S)LV-SINAI	USDA-ARS	K1
gb_103	Triticum	aestivum	ssp. compactum	PI 628641	Chukar	winter	USA	na	38.89	-77.04	na	300 (cultivar)	WA7665/Rulo WA7665 = Tyee//Capelle Desprez/Tres	USDA-ARS	K1
gb_104	Triticum	aestivum	ssp. compactum	PI 643435	Cara	winter	USA	na	38.89	-77.04	na	300 (cultivar)	WA-7752//WA-6581/WA-7217	USDA-ARS	K1
gb_111	Triticum	aestivum	ssp. compactum	PI 656989	PahaNIL	spring	USA	na	38.89	-77.04	na	na	Paha*3/Triple Dirk (Vrn4)//4*Paha	USDA-ARS	K1
gb_113	Triticum	aestivum	ssp. compactum	PI 665048	ARS-Crescent	winter	USA	na	38.89	-77.04	na	300 (cultivar)	Dusty//Madsen sib/Dusty/3/WA7665/Rulo	USDA-ARS	K1
gb_114	Triticum	aestivum	ssp. compactum	PI 665049	ARS-Chrystal	winter	USA	na	38.89	-77.04	na	300 (cultivar)	Chukar sib//Brimstone/Moro	USDA-ARS	K1
gb_115	Triticum	aestivum	ssp. macha	PI 140191	6332	winter	IRN	na	36.58	54.5	2510	100 (wild)	na	USDA-ARS	K2
gb_118	Triticum	aestivum	ssp. macha	PI 278660	2708	winter	GBR	na	54.7	-3.28	na	na	na	USDA-ARS	K1
gb_119	Triticum	aestivum	ssp. macha	PI 290507	I-1-2710	winter	HUN	pest	47.42	19.33	na	na	na	USDA-ARS	K1
gb_120	Triticum	aestivum	ssp. macha	PI 323436	na	winter	AUT	vienna	48.21	16.37	na	300 (landrace)	na	USDA-ARS	K1
gb_121	Triticum	aestivum	ssp. macha	PI 352466	Letshchumicum	winter	RUS	na	49.85	24.04	na	100 (wild)	na	USDA-ARS	K1
gb_122	Triticum	aestivum	ssp. macha	PI 355508	69Z5.187	winter	RUS	na	49.85	24.04	na	100 (wild)	na	USDA-ARS	K1
gb_123	Triticum	aestivum	ssp. macha	PI 355509	69Z5.188	winter	RUS	na	49.85	24.04	na	100 (wild)	na	USDA-ARS	K1
gb_124	Triticum	aestivum	ssp. macha	PI 355510	69Z5.189	winter	RUS	na	49.85	24.04	na	100 (wild)	na	USDA-ARS	K1
gb_125	Triticum	aestivum	ssp. macha	PI 355511	69Z5.190	winter	RUS	leningrad	59.94	30.32	na	100 (wild)	na	USDA-ARS	K1
gb_126	Triticum	aestivum	ssp. macha	PI 355512	69Z5.191	winter	RUS	na	49.85	24.04	na	100 (wild)	na	USDA-ARS	K1
gb_127	Triticum	aestivum	ssp. macha	PI 355513	69Z5.192	winter	RUS	na	49.85	24.04	na	100 (wild)	na	USDA-ARS	K1
gb_128	Triticum	aestivum	ssp. macha	PI 355514	69Z5.193	winter	CHE	na	46.8	8.23	na	100 (wild)	na	USDA-ARS	K1
gb_129	Triticum	aestivum	ssp. macha	PI 361862	DN-2378	facultative	DNK	na	55.67	10.33	na	100 (wild)	na	USDA-ARS	K1
gb_131	Triticum	aestivum	ssp. macha	PI 428148	G1260	facultative	RUS	stavropol	45.04	41.97	na	100 (wild)	na	USDA-ARS	K1
gb_132	Triticum	aestivum	ssp. macha	PI 428177	G524	winter mixed	SWE	uppsala	59.86	17.64	na	100 (wild)	na	USDA-ARS	K2
gb_133	Triticum	aestivum	ssp. macha	PI 428178	G866	facultative	ITA	na	41.98	12.77	na	100 (wild)	na	USDA-ARS	K2
gb_134	Triticum	aestivum	ssp. macha	PI 428179	G1569	facultative	IRN	esfahan	32.67	51.63	1582	100 (wild)	na	USDA-ARS	K1
gb_135	Triticum	aestivum	ssp. macha	PI 542466	H86-708	winter	USA	na	43.98	-120.74	na	100 (wild)	na	USDA-ARS	K1
gb_136	Triticum	aestivum	ssp. macha	PI 572905	WIR 29576	winter	GEO	na	41.68	44.03	na	300 (landrace)	na	USDA-ARS	K1
gb_138	Triticum	aestivum	ssp. macha	PI 572907	WIR 28214	winter	GEO	na	41.68	44.03	na	300 (landrace)	na	USDA-ARS	K1
gb_143	Triticum	aestivum	ssp. macha	PI 572912	H Tri 13615/87	winter	GEO	na	42.48	42.76	600	300 (landrace)	na	USDA-ARS	K1
gb_144	Triticum	aestivum	ssp. macha	PI 572913	H Tri 13614/89	facultative	GEO	na	42.48	42.76	600	300 (landrace)	na	USDA-ARS	K1
gb_145	Triticum	aestivum	ssp. macha	PI 611470	H Tri 13601/87	facultative	GEO	na	42.66	42.78	500	300 (landrace)	na	USDA-ARS	K1
gb_148	Triticum	aestivum	ssp. macha	PI 675004	GE.2013-17	winter	GEO	na	41.62	42.73	515	100 (wild)	na	USDA-ARS	K1
gb_149	Triticum	aestivum	ssp. spelta	Cltr 13959	G68-2936	facultative	USA	na	38.76	-92.56	na	na	na	USDA-ARS	K2
gb_150	Triticum	aestivum	ssp. spelta	Cltr 13967	CI 13967	winter	USA	na	41.5	-100	na	na	na	USDA-ARS	K2
gb_151	Triticum	aestivum	ssp. spelta	Cltr 15071	CI 15071	winter	USA	na	45.13	-107.38	1157	na	na	USDA-ARS	K2
gb_152	Triticum	aestivum	ssp. spelta	Cltr 17764	na	winter	USA	na	40.23	-82.69	na	400 (breeding material)	(S)COMMON-SPELT	USDA-ARS	K2
gb_153	Triticum	aestivum	ssp. spelta	PI 15865	na	facultative	USA	na	47	-120	na	300 (cultivar)	na	USDA-ARS	K2
gb_154	Triticum	aestivum	ssp. spelta	PI 348156	Bld.44E	winter	DEU	na	48.63	9.19	na	300 (landrace)	na	USDA-ARS	K2
gb_155	Triticum	aestivum	ssp. spelta	PI 348252	Eif.11B	winter	DEU	na	49.75	7.44	na	300 (landrace)	na	USDA-ARS	K2
gb_156	Triticum	aestivum	ssp. spelta	PI 348349	Ard.15C	winter	BEL	na	49.96	5.44	na	300 (landrace)	na	USDA-ARS	K2
gb_157	Triticum	aestivum	ssp. spelta	PI 348373	Ard.22C	winter	BEL	na	49.96	5.44	na	300 (landrace)	na	USDA-ARS	K2
gb_158	Triticum	aestivum	ssp. spelta	PI 348388	Ard.26G	winter	BEL	namur	50.47	4.87	na	300 (landrace)	na	USDA-ARS	K2
gb_159	Triticum	aestivum	ssp. spelta	PI 348399	Ard.28E	winter	BEL	namur	50.47	4.87	na	300 (landrace)	na	USDA-ARS	K2
gb_160	Triticum	aestivum	ssp. spelta	PI 348550	Ast 20M	spring	ESP	na	39.33	-4.84	na	300 (landrace)	na	USDA-ARS	K2
gb_161	Triticum	aestivum	ssp. spelta	PI 348648	Ast 35E	spring	ESP	na	39.33	-4.84	na	300 (landrace)	na	USDA-ARS	K2
gb_162	Triticum	aestivum	ssp. spelta	PI 355595	Synthetic Spelz	winter mixed	USA	na	31.82	-99.5	na	400 (breeding material)	na	USDA-ARS	K1
gb_163	Triticum	aestivum	ssp. spelta	PI 355613	69Z5.92	winter	DEU	na	48.95	11.4	na	na	na	USDA-ARS	K2
gb_165	Triticum	aestivum	ssp. spelta	PI 355615	69Z5.94	winter	DEU	na	51.48	7.55	na	na	na	USDA-ARS	K2
gb_166	Triticum	aestivum	ssp. spelta	PI 355622	Deinischwang 94/50	winter	DEU	na	48.5	11.5	na	na	na	USDA-ARS	K2
gb_167	Triticum	aestivum	ssp. spelta	PI 355642	69Z5.122	winter	ITA	na	42.64	12.67	na	na	na	USDA-ARS	K2
gb_168	Triticum	aestivum	ssp. spelta	PI 355646	Rothenburger 10	winter	CHE	lucerne	47.09	8.27	490	300 (cultivar)	na	USDA-ARS	K2
gb_169	Triticum	aestivum	ssp. spelta	PI 355651	Steiners Roter Tiroler Dinkel	winter	AUT	na	47.2	13.2	na	300 (cultivar)	(S)LV-Vorarlberg;Tirol	USDA-ARS	K2
gb_170	Triticum	aestivum	ssp. spelta	PI 355673	69Z5.155	winter	CHE	na	46.8	8.23	na	400 (breeding material)	(S)NEUEGGER-42	USDA-ARS	K2
gb_171	Triticum	aestivum	ssp. spelta	PI 355680	BP 4	winter	DEU	na	51.48	7.55	na	na	na	USDA-ARS	K2
gb_172	Triticum	aestivum	ssp. spelta	PI 355682	Braunschweig 604	winter	DEU	na	52.84	9.07	na	400 (breeding material)	na	USDA-ARS	K2
gb_175	Triticum	aestivum	ssp. spelta	PI 361768	DN-2135	winter	DNK	na	55.67	10.33	na	na	na	USDA-ARS	admixed
gb_176	Triticum	aestivum	ssp. spelta	PI 361811	DN-2267	winter	DNK	na	55.67	10.33	na	na	na	USDA-ARS	K2
gb_177	Triticum	aestivum	ssp. spelta	PI 362062	NA	spring	ROU	brasov	45.75	25.33	na	na	na	USDA-ARS	K2
gb_179	Triticum	aestivum	ssp. spelta	PI 367199	128	spring	AFG	herat	34.35	62.38	1219	300 (landrace)	na	USDA-ARS	K1
gb_180	Triticum	aestivum	ssp. spelta	PI 367200	599	spring	AFG	ghowr	34.25	64.02	2256	300 (landrace)	na	USDA-ARS	K1
gb_184	Triticum	aestivum	ssp. spelta	PI 378469	1744	spring	MKD	na	40.92	20.78	1129	300 (landrace)	na	USDA-ARS	K2
gb_185	Triticum	aestivum	ssp. spelta	PI 378480	1755	spring	MKD	na	40.92	20.78	1129	300 (landrace)	na	USDA-ARS	K2
gb_186	Triticum	aestivum	ssp. spelta	PI 386129	AD Sorokinoj	spring	RUS	leningrad	59.94	30.32	na	300 (cultivar)	na	USDA-ARS	admixed
gb_187	Triticum	aestivum	ssp. spelta	PI 469059	MG 27223	spring	ESP	na	39.33	-4.84	na	300 (landrace)	na	USDA-ARS	K2
gb_188	Triticum	aestivum	ssp. spelta	PI 469060	MG 27225	spring	ESP	na	39.33	-4.84	na	300 (landrace)	na	USDA-ARS	K2
gb_189	Triticum	aestivum	ssp. spelta	PI 520066	26867-302Y-300M-OY	spring	MEX	mexico_city	55.03	82.92	na	400 (breeding material)	Luisa Strampelli 3-1/Pitic 62//Inia-66/Corre Caminos//Inia-66	USDA-ARS	K1
gb_190	Triticum	aestivum	ssp. spelta	PI 572914	WIR 52470	winter	TJK	na	38.63	70.8	na	300 (landrace)	na	USDA-ARS	K1
gb_191	Triticum	aestivum	ssp. spelta	PI 572915	WIR 52469	winter	TJK	na	38.63	70.8	na	300 (landrace)	na	USDA-ARS	K1
gb_195	Triticum	aestivum	ssp. spelta	PI 615285	GBXTS-0054	winter	BEL	antwerp	51.03	4.47	3	300 (landrace)	na	USDA-ARS	K2
gb_197	Triticum	aestivum	ssp. spelta	PI 615308	GBXTS-0077	winter	BEL	namur	50.22	4.53	239	300 (landrace)	na	USDA-ARS	K2
gb_198	Triticum	aestivum	ssp. spelta	PI 631161	1803	winter	AFG	na	33.77	66.24	na	300 (landrace)	separated from PI 367136	USDA-ARS	K2
gb_199	Triticum	aestivum	ssp. spelta	PI 674998	GE.2013-07	facultative	GEO	na	41.65	44.84	776	300 (landrace)	na	USDA-ARS	K1
gb_200	Triticum	aestivum	ssp. spelta	WW_240	NA	na	ESP	na	39.33	-4.84	na	300 (landrace)	na	USDA-ARS	K2
gb_201	Triticum	aestivum	ssp. spelta	PI 355626	Rechberg's Fruher Dinkel	winter	DEU	na	48.95	11.4	na	300 (cultivar)	na	USDA-ARS	K2
gb_202	Triticum	aestivum	ssp. sphaerococcum	Cltr 17737	CI 17737	spring	USA	na	39.52	-76.94	na	na	na	USDA-ARS	K1
gb_203	Triticum	aestivum	ssp. sphaerococcum	Cltr 8610	52	winter	CHN	na	32.07	118.77	14	na	na	USDA-ARS	K1
gb_204	Triticum	aestivum	ssp. sphaerococcum	PI 115818	23824	spring	IND	na	31	76	na	300 (landrace)	na	USDA-ARS	K1
gb_205	Triticum	aestivum	ssp. sphaerococcum	PI 168685	Cltr 12212	spring	USA	na	38.67	-98	na	na	na	USDA-ARS	K1
gb_206	Triticum	aestivum	ssp. sphaerococcum	PI 182118	S-49	spring	PAK	na	25.5	69	na	na	na	USDA-ARS	K1
gb_207	Triticum	aestivum	ssp. sphaerococcum	PI 190982	2531	spring	BEL	na	50.64	4.67	na	400 (breeding material)	Paix 13/Oscar Benoist	USDA-ARS	K1
gb_208	Triticum	aestivum	ssp. sphaerococcum	PI 191301	Sahari M.3	spring	PRT	na	40.03	-7.89	na	na	na	USDA-ARS	K1
gb_209	Triticum	aestivum	ssp. sphaerococcum	PI 272580	I-1-3572	spring	HUN	pest	47.42	19.33	na	400 (breeding material)	na	USDA-ARS	K1
gb_211	Triticum	aestivum	ssp. sphaerococcum	PI 277141	A S 2130/58	spring	DEU	na	51.08	10.43	na	na	na	USDA-ARS	K1
gb_213	Triticum	aestivum	ssp. sphaerococcum	PI 277164	Randhawai	spring	PAK	na	31	72	na	300 (landrace)	na	USDA-ARS	K1
gb_214	Triticum	aestivum	ssp. sphaerococcum	PI 277165	Rubroglabrum	spring	PAK	na	31	72	na	300 (landrace)	na	USDA-ARS	K1
gb_215	Triticum	aestivum	ssp. sphaerococcum	PI 278650	971	spring	GBR	na	54.7	-3.28	na	na	na	USDA-ARS	K1
gb_217	Triticum	aestivum	ssp. sphaerococcum	PI 282452	TRI 3008	spring	IND	na	22.35	78.67	na	na	na	USDA-ARS	K1
gb_218	Triticum	aestivum	ssp. sphaerococcum	PI 323439	na	winter	AUT	vienna	48.21	16.37	na	na	na	USDA-ARS	K1
gb_219	Triticum	aestivum	ssp. sphaerococcum	PI 324491	na	spring	IND	na	28.65	77.22	na	400 (breeding material)	mutant of NP 799	USDA-ARS	K1
gb_220	Triticum	aestivum	ssp. sphaerococcum	PI 324492	na	spring	IND	na	28.75	77.25	na	na	na	USDA-ARS	K1
gb_221	Triticum	aestivum	ssp. sphaerococcum	PI 330556	Echinatum	spring	GBR	na	54.7	-3.28	na	na	na	USDA-ARS	K1
gb_222	Triticum	aestivum	ssp. sphaerococcum	PI 330557	Globosum	facultative	GBR	na	54.7	-3.28	na	na	na	USDA-ARS	K1
gb_223	Triticum	aestivum	ssp. sphaerococcum	PI 337997	na	spring	IND	na	28.75	77.25	na	na	na	USDA-ARS	K1
gb_224	Triticum	aestivum	ssp. sphaerococcum	PI 352498	Acarp	spring	IND	na	22.35	78.67	na	300 (landrace)	na	USDA-ARS	K1
gb_225	Triticum	aestivum	ssp. sphaerococcum	PI 352499	Cawnpore	spring	IND	na	22.35	78.67	na	300 (landrace)	LV	USDA-ARS	K1
gb_226	Triticum	aestivum	ssp. sphaerococcum	PI 40941	Type No. 4	spring	PAK	na	30.93	75.5	na	300 (landrace)	na	USDA-ARS	K1
gb_227	Triticum	aestivum	ssp. sphaerococcum	PI 40942	Type No. 5	spring	PAK	na	30.93	75.5	na	300 (landrace)	na	USDA-ARS	K1
gb_228	Triticum	aestivum	ssp. sphaerococcum	PI 42013	125	na	IND	na	28	80	na	na	na	USDA-ARS	K1
gb_230	Triticum	aestivum	ssp. sphaerococcum	PI 70711	219	spring	IRQ	na	33.1	44.17	na	300 (landrace)	na	USDA-ARS	K1
gb_231	Triticum	aestivum	ssp. sphaerococcum	PI 83402	I12	winter mixed	CHN	na	37	112	na	300 (landrace)	na	USDA-ARS	K1
gb_234	Triticum	aestivum	ssp. vavilovii	PI 428342	na	winter	SWE	uppsala	59.86	17.64	na	100 (wild)	na	USDA-ARS	K2
gb_251	Triticum	aestivum	ssp. aestivum	na	Konini	facultative	NZL	na	na	na	na	na	na	CREA-GB	K1
gb_252	Triticum	aestivum	ssp. aestivum	na	Sebesta blue 2	winter	USA	na	na	na	na	na	na	CREA-GB	K1
gb_276	Triticum	aestivum	ssp. aestivum	Cltr 17272	Glenlea	spring	CAN	na	55	-97	na	300 (cultivar)	Pembina*2/Bage/CB 100 CB 100 = Sonora 64/Tezanos Pintos Precoz//Nainari 60	USDA-ARS	K1
gb_277	Triticum	aestivum	ssp. aestivum	PI 386163	Condor	spring	AUS	na	-31.88	147.29	na	300 (cultivar)	Penjamo 62/4*Gabo 56/Tezanos Pintos Precoz/Nainari 60/4/2* Lerma Rojo//Norin 10/Brevor 14/3/3*Andes ; "Norin 10/Brevor 14 = CItr 13253; Norin 10/Brevor; Sel. 14 "	USDA-ARS	K1
gb_284	Triticum	aestivum	ssp. aestivum	PI 593688	Jagger	winter	USA	na	38.27	-98.68	na	300 (cultivar)	KS82W418/Stephens	USDA-ARS	K1
gb_288	Triticum	aestivum	ssp. aestivum	PI 185831	BH 1146	spring	BRA	na	-18.51	-44.16	na	300 (cultivar)	Ponta Grossa 1/Fronteira/Mentana	USDA-ARS	admixed
gb_290	Triticum	aestivum	ssp. compactum	PI 572855	86PK1288-001.05	spring	PAK	na	35.28	75.7	2080	300 (landrace)	na	USDA-ARS	K1
gb_294	Triticum	aestivum	ssp. spelta	PI 591890	Roter Begranter Tiroler	winter	AUT	na	47.2	13.2	na	300 (landrace)	na	USDA-ARS	K2
gb_295	Triticum	aestivum	ssp. spelta	PI 591891	Asturien	spring	ESP	na	39.33	-4.84	na	300 (landrace)	na	USDA-ARS	K2
gb_296	Triticum	aestivum	ssp. spelta	PI 591892	Weisser Kolbenspelz	winter	DEU	na	51.08	10.43	na	300 (landrace)	na	USDA-ARS	K2
gb_297	Triticum	aestivum	ssp. spelta	PI 591898	Oberkulmer 3	winter	CHE	na	46.8	8.23	na	300 (cultivar)	(S)LV-OBERKULM	USDA-ARS	K2
gb_299	Triticum	aestivum	ssp. spelta	PI 591904	Liestal 11	winter	BGR	na	42.61	25.49	na	300 (cultivar)	(S)LV-LIESTAL	USDA-ARS	K2
gb_300	Triticum	aestivum	ssp. spelta	PI 57394	CItr 7180	spring	ETH	na	10.22	38.65	na	300 (landrace)	na	USDA-ARS	K2
gb_301	Triticum	aestivum	ssp. spelta	PI 168680	Bearded Spelt	winter	USA	na	47	-120	na	na	na	USDA-ARS	K2
gb_302	Triticum	aestivum	ssp. spelta	PI 190962	2670	spring	ITA	na	42.64	12.67	na	na	na	USDA-ARS	K2
gb_304	Triticum	aestivum	ssp. spelta	PI 191100	Rojo	spring	ESP	na	39.33	-4.84	na	300 (landrace)	na	USDA-ARS	K2
gb_305	Triticum	aestivum	ssp. spelta	PI 191392	Arduini	winter	ETH	na	10.22	38.65	na	300 (landrace)	na	USDA-ARS	K2
gb_306	Triticum	aestivum	ssp. spelta	PI 191617	1772-14038	spring	PRT	na	40.03	-7.89	na	na	na	USDA-ARS	K2
gb_307	Triticum	aestivum	ssp. spelta	PI 192717	Dankowska Granlatka	spring	POL	na	52.1	19.03	na	300 (cultivar)	Squarehead/Kankowska Selekcyjna	USDA-ARS	K2
gb_308	Triticum	aestivum	ssp. spelta	PI 221419	Album	spring	SRB	na	44.15	20.56	na	na	na	USDA-ARS	K2
gb_309	Triticum	aestivum	ssp. spelta	PI 225271	85	winter	IRN	na	32.94	52.95	na	300 (landrace)	na	USDA-ARS	K1
gb_310	Triticum	aestivum	ssp. spelta	PI 272529	I-1-3420	spring	HUN	pest	47.42	19.33	na	400 (breeding material)	na	USDA-ARS	admixed
gb_311	Triticum	aestivum	ssp. spelta	PI 277012	I 826	spring	ESP	zaragoza	41.84	-1.17	na	400 (breeding material)	Extremo Sur/Argelino/T.timopheevii	USDA-ARS	admixed
gb_313	Triticum	aestivum	ssp. spelta	PI 294576	Spelt Gray	spring	USA	na	39	-105	na	na	na	USDA-ARS	K2
gb_314	Triticum	aestivum	ssp. spelta	PI 295059	Deutchland	spring	BGR	na	42.61	25.49	na	na	na	USDA-ARS	K2
gb_315	Triticum	aestivum	ssp. spelta	PI 295069	Rottweiler Fruhkorn	winter	BGR	na	42.61	25.49	na	300 (cultivar)	na	USDA-ARS	K2
gb_316	Triticum	aestivum	ssp. spelta	PI 330558	Coeruleum	winter	GBR	na	54.7	-3.28	na	na	na	USDA-ARS	K2
gb_317	Triticum	aestivum	ssp. spelta	PI 338368	Lignee 24 (EPEAUTRE-LIGNEE-24; LINIE-24)	winter	BEL	namur	50.47	4.87	na	300 (cultivar)	(S)LV-BEL	USDA-ARS	K2
gb_318	Triticum	aestivum	ssp. spelta	PI 347851	Gugg 1B	winter	CHE	bern	46.77	7.35	1074	300 (landrace)	na	USDA-ARS	K2
gb_319	Triticum	aestivum	ssp. spelta	PI 348027	Bld.2B	winter	DEU	na	49.39	9.19	200	300 (landrace)	na	USDA-ARS	K2
gb_320	Triticum	aestivum	ssp. spelta	PI 355596	Schnottwiler 35	winter	CHE	solothurn	47.1	7.38	555	300 (cultivar)	na	USDA-ARS	K2
gb_322	Triticum	aestivum	ssp. aestivum	na	Sibilla	winter	ITA	na	42.64	12.67	na	300 (cultivar)	HAHNZ/PARULA//CM-90320-A-1B-4Y-0B	CREA-GB	K1
na: not available
* UniMore: Univesrsty of Modena and Reggio Emilia (italy)
USDA-ARS: Agricultural Research Service - U.S. DEPARTMENT OF AGRICULTURE
CREA-GB: Council for Agricultural Research and Economics-Research centre for Genomics and Bioinformatics (Italy)
