# Supplementary material for: Ancient diversity of Triticum aestivum subspecies as source of novel loci for bread wheat improvement
Source: Front Plant Sci. 2025 Apr 9;16:1536991. doi: 10.3389/fpls.2025.1536991 (PMC12014548; doi:10.3389/fpls.2025.1536991)
Supplement: Supplementary file 6 [file Table2.xlsx]

## Sheet: ST2
Supplementary Table S2: Phenotyping legend
Category	Name	Short Name	Description	Data Type°	Year_1	Year_1	Year_2	Year_3
phenology	Days to heading	DTH	number of days from 1st April to when spikes appeared in 50% of the plants	float	2018	2019	2021	2022
morphology	Plant height	PH	from the soil surface to the tip of the spike excluding awns (in centimeters)	float	2018	2019	2021	2022
morphology	Flag leaf angle	FLANG	1 = erect; 2 = intermediate/horizontal; 3 = semi-pendant; 4 = pendant	int	2018	2019	2021	np
morphology	Flag leaf elasticity	FLE	1 = very poor; 2 = poor; 3 = good; 4 = very good	int	2018	2019	2021	np
morphology	Flag leaf length	FLL	average length of the flag leaf of five main tillers; measured from leaf base to leaf tip (in centimeters)	float	2018	2019	2021	2022
morphology	Flag leaf width	FLW	average width of the flag leaf of five main tillers; measured at the widest position of flag leaf lamina (in centimeters)	float	2018	2019	2021	2022
morphology	Flag leaf area	FLA	average surface area of the flag leaf of five main tillers measured by image analysis system	float	2018	2019	2021	2022
morphology	Awnedness	AP	0 = awnless; 3 = awnletted; 7 = awned	int	2018	2019*	2021	2022
morphology	Glume colour	GLC	1 = white; 2 = red to brown; 3 = purple to black	int	2018	2019*	2021	2022
morphology	Grain colour	GC	1 = white, 2 = red and brown, white, 3 = purple	int	np	2019*	2021	2022
morphology	Spike shape	SS	1 = tapering; 3 = parallel side; 5 = semi clavate; 7 = clavate; 9 = fusiform	int	2018	2019*	2021	2022
yield-related	Spike length	SL	average length of the main spikes from five plants, from the base of the rachis to the tip of the uppermost spikelet, without awns (in centimeters)	float	2018	2019*	2021	2022
yield-related	Spike weight	SW	average spike weight from five spikes (in grams)	float	np	2019*	2021	2022
yield-related	Spikelets per spike	SNS	average spikelet number per spike from five main stems	float	2018	2019*	2021	2022
yield-related	Fertile spikelets per spike	FSNS	average fertile spikelet number per spike from five main stems	float	np	2019*	2021	2022
yield-related	Spike density	SD	1 = very lax; 3 = lax; 5 = intermediate; 7 = dense; 9 = very dense	int	np	2019*	2021	2022
yield-related	Spike density	SD^	(SNS divided by SL) *10	float	np	2019*	2021	2022
yield-related	Grains per spike	GNS	average grain number per spike of the main spikes from five plants	float	2018	2019*	2021	2022
yield-related	Grain weight per spike	GWS	average grain weight of the main spikes from five plants (in grams)	float	np	2019*	2021	2022
yield-related	Thousand grain weight	TGW	average weight of 100 grains x 10 (2 weights) out of grains from 5 main spikes (in grams)	float	np	np	2021	2022
physiology	Flag leaf chlorophyll content superior	CHLs	average chlorophyll content on superior side of flag leaf of 5 randomly selected plants from the main tillers of each row	float	2018	2019	2021	2022
physiology	Flag leaf chlorophyll content inferior	CHLi	average chlorophyll content on inferior side of flag leaf of 5 randomly selected plants from the main tillers of each row	float	2018	2019	2021	2022
physiology	Flag leaf flavonoids content superior	FLVs	average flavonoid content on superior side of flag leaf of 5 randomly selected plants from the main tillers of each row	float	2018	2019	2021	2022
physiology	Flag leaf flavonoids content inferior	FLVi	average flavonoid content on inferior side of flag leaf of 5 randomly selected plants from the main tillers of each row	float	2018	2019	2021	2022
physiology	Flag leaf NBI superior	NBIs	ratio between CHLs and FLVs content	float	2018	2019	2021	2022
physiology	Flag leaf NBI inferior	NBIi	ratio between CHLi and FLVi content	float	2018	2019	2021	2022
° int: whole numbers; float: values that have potential decimal places
* performed only on two reps for macha, spelta and vavilovii
np: not performed
