# Supplementary material for: Ancient diversity of Triticum aestivum subspecies as source of novel loci for bread wheat improvement
Source: Front Plant Sci. 2025 Apr 9;16:1536991. doi: 10.3389/fpls.2025.1536991 (PMC12014548; doi:10.3389/fpls.2025.1536991)
Supplement: Supplementary file 7 [file Table3.xlsx]

## Sheet: ST3
Supplementary Table S3: All the information on markers and alleles of the known genes tested on Ta-ssp panel
Locus	Trait	Marker type	Marker name	Primer For/Rev (in red M13 sequence)	Allele 1	Expected fragment size (bp)	Phenotype Allele 1	Allele 2	Expected fragment size (bp)	Phenotype Allele 2	Chr.	PCR protocol	Restriction Enzyme	Reference
Rht8	Reduction in plant height	SSR	gwm261	CACGACGTTGTAAAACGACCTCCCTGTACGCCTAAGGC/CTCGCGCTACTAGCCATTG	wt	other allele	wt	dw	211	semi-dwarf	2DS	95° 5';94° 1,00'',53° 1,00'',72° 2'(35 cycles),72° 10'	---	https://wheat.pw.usda.gov/cgi-bin/GG3/report.cgi?class=marker&name=Rht8
Rht-B1a	Reduction in plant height	STS	na	GGTAGGGAGGCGAGAGGCGAG/CATCCCCATGGCCATCTCGAGCTG	wt	237	wt	dw	no band	semi-dwarf	4BS	94° 5';94° 30'',68° 60'',72° 1,20''(35 cycles); 72° 7'	---	Ellis et al., 2002
Ppd-D1	Photoperiod response	STS	na	ACGCCTCCCACTACACTG/CACTGGTGGTAGCTGAGATT	Ppd-D1a	288	photoperiod Insensible	na	no band	photoperiod Sensible	2DS	95° 5';94° 20'',55° 30'',72° 5'(30 cycles),72° 5'	---	Beales et al., 2007
Ppd-D1	Photoperiod response	STS	na	ACGCCTCCCACTACACTG/GTTGGTTCAAACAGAGAGC	na	no band	photoperiod Insensible	Ppd-D1b	414	photoperiod Sensible	2DS	95° 5';94° 20'',58° 30'',72° 30''(30 cycles),72° 5'	---	Beales et al., 2007
VRND4	Vernalization	STS	VRND4_ins.2.R1_VRND4.ins2.F1	TATCTACACCCAGCGAGAGA/GGCCTACCAAAAACAAAAGT	na	1283	VRND4	na	null	no VRND4	5DS	94° 5';94° 30'',63° 30'',72° 1,30''(35 cycles) ,72° 7'	---	Kippes et al., 2015
Pinb-D1	Hardness (grain texture)	CAPS	na	ATGAAGACCTTATTCCTCCTA/TCACCAGTAATAGCCACTAGGGAA	Pinb-D1a	447 (320)	wt; soft	Pinb-D1b	447 (200)	hard	5DS	94° 3';94° 1,30'',55° 1,30'',72° 2'(37 cycles),72° 10'	BsrBI	Mohammadi et al., 2013
Gpc-B1	Protein content	SSR	na	CACGACGTTGTAAAACGACTCTCCAAGAGGGGAGAGACA/TTCCTCTACCCATGAATCTAGCA	na	145	no Gpc-B1	na	141	Gpc-B1	6BS	94° 3';94° 1,00'',58° 1,00'',72° 2'(35 cycles),72° 10'	---	Uauy et al., 2006
GW2-6A	Kernel weight	CAPS	na	GAGAAAGGGCTGGTGCTATGGA/GTAACGCTTGATAAACATAGGTAAT	Hap-A	418 (167)	wide grain and high TGW	Hap-G	418 (218)	slim grain and low TGW	6AS	94° 3';94° 1,30'',58° 1,30'',72° 2'(35 cycles),72° 10'	TaqI	Su et al., 2011
Sus1-7A_a	Kernel weight	CAPS	Sus1-7A-2636f; Sus1-7A-3696r	CTCACATTGCTTTCACCCTCC/GCAGGACAAATATTAGAATCCG	Hap-1	908; 152	na	Hap-2	1060	na	7A	94° 3';94° 1,30'',55° 1,30'',72° 2'(37 cycles),72° 10'	ApaLI	Hou et al., 2014
Sus1-7A_b	Kernel weight	CAPS	Sus1-7A-539f; Sus1-7A-1720r	GCTGCTCAGGTAACATAACATCGT/CAACCTGTTAAACAATATCCTGT	Hap-1	1185 (536; 402; 222; 25)	na	Hap-2	1185 (936; 222; 25)	na	7A	94° 3';94° 1,30'',58° 1,30'',72° 2'(35 cycles),72° 10'	TaqI	Hou et al., 2014
Sus1-7B	Kernel weight	CAPS	Sus1-7B-2548f; Sus1-7B-3671r	GATTGTTGGCTGTGACAGTATTAA/CTGGCAGGACAAATATTAGAATG	Hap-C	1124	na	Hap-T	730; 394	na	7B	94° 3';94° 1,30'',55° 1,30'',72° 2'(37 cycles),72° 10'	SphI	Hou et al., 2014
Sus2-2A	Kernel weight	CAPS	Sus2-2AP-302f; Sus2-2A-214r	GCAATAGTTCCGTGCTCCTGTG/AGAAATACGCAAGG CAACCAT	Hap-G	516 (322; 194)	low TGW	Hap-A	516	high TGW	2AS	94° 3';94° 1,30'',60° 1,30'',72° 2'(35 cycles),72° 10'	---	Hou et al., 2014
Sus2-2B	Kernel weight	STS	na	TAAGCGATGAATTATGGC/GGTGTCCTTGAGCTTCTGG	Hap-H (Sus2-SNP-185/589H2)	423	high TGW	na	na	na	2BS	94° 3';94° 1,30'',55° 1,30'',72° 2'(37 cycles),72° 10'	---	Jang et al., 2011
Sus2-2B	Kernel weight	STS	na	CTATAGTATGAGCTGGATCAATGGC/GGTGTCCTTGAGCTTCTGA	Hap-L (Sus2-SNP-227/589L2)	381	low TGW	na	na	na	2BS	94° 3';94° 1,30'',55° 1,30'',72° 2'(37 cycles),72° 10'	---	Jang et al., 2011
CKX6-D1	TKW	SSR	na	CACGACGTTGTAAAACGACCACGTCGATAGTCTCATGCA/CAGGAACTCCACGTAAGACA	CKX6-D1a (Hap-A)	indel 18 bp, 207	high TGW	CKX6-D1b (Hap-B)	224	low TGW	3DS	94° 5';94° 30'',65° 30'',72° 1,30''(8 cycles (0,5°C);94° 30'',61° 30'',72° 1,30''(32 cycles),72° 7'	---	Zhang et al., 2012
GS-D1-7D	Kernel weight	STS	na	CACGACGTTGTAAAACGACTCGCGTTTTAGCCAAGAAAT/TCAATCATTGGTGTGGAAGC	GS-D1a	231	long grain, high TGW	GS-D1b	191	short grain, low TGW	7D	94° 3';94° 1,30'',58° 1,30'',72° 2'(35 cycles),72° 10'	---	Zanke et al., 2015
Cwi-A1	Kernel weight	SSR	na	CACGACGTTGTAAAACGACGGTGATGAGTTCATGGTTAAT/AGAAGCCCAACATTAAATCAAC	Cwi-A1a (CW122)	421	high grain weight	na	no band	low grain weight	2AL	94° 3';94° 1,30'',58° 1,30'',72° 2'(35 cycles),72° 10'	---	Ma et al., 2012
Cwi-A1	Kernel weight	SSR	na	CACGACGTTGTAAAACGACGTGGTGATGAGTTCATGGTTAAG/AGAAGCCCAACATTAAATCAAC	Cwi-A1b (CW121)	423	low grain weight	na	no band	high grain weight	2AL	94° 3';94° 1,30'',58° 1,30'',72° 2'(35 cycles),72° 10'	---	Ma et al., 2012
Cwi-4A	TKW	CAPS	na	AGGGCGTCCGACCAAAGTG/GCGACCTAGCGTGTATCAAGGAG	Hap-C	885 (354; 531)	high grain number	Hap-T	885	high TGW	4A	94° 3';94° 1,30'',55° 1,30'',72° 2'(37 cycles),72° 10'	TaiI	Jiang et al., 2015
Cwi-5D	TKW	CAPS	na	CATGTGCCTCTAAAATTAGGTTATG/CGCCCAGATGATGTTCC	Hap-G	649 (409; 143; 97)	low TGW; higher plant height; later heading date	Hap-C	649 (405; 244)	high TGW; lower plant height; earlier heading date	5D	94° 3';94° 1,30'',55° 1,30'',72° 2'(37 cycles),72° 10'	BstYI	Jiang et al., 2015
na: not available
