# Supplementary material for: Ancient diversity of Triticum aestivum subspecies as source of novel loci for bread wheat improvement
Source: Front Plant Sci. 2025 Apr 9;16:1536991. doi: 10.3389/fpls.2025.1536991 (PMC12014548; doi:10.3389/fpls.2025.1536991)
Supplement: Supplementary file 8 [file Table4.xlsx]

## Sheet: ST4A
Supplementary Table S4: A) Means, median, minimum, maximum, and quartiles for all traits in each year
2018	DTH	PH	FLANG	FLE	FLL	FLW	FLA	AP	GLC	GC	SS	SL	GNS	GWS	SNS	FSNS	SW	SD	SD^	TGW	CHLs	CHLi	FLVs	FLVi	NBIs	NBIi
Min.	31	60	1	1	8.5	0.9	9.086	0	1	na	1	3.6	15	na	15.2	na	na	na	na	na	17.98	18.69	1.274	1.226	11.71	11.89
1st Qu.	41	85	1	1	16.3	1.3	17.675	3	2	na	1	5	36.42	na	19	na	na	na	na	na	28.7	28.6	1.46	1.465	18.09	17.71
Median	50.5	110	2	1	18.9	1.5	21.101	7	2	na	2	6.35	44.45	na	20.45	na	na	na	na	na	32.77	32.8	1.534	1.547	21.55	21.19
Mean	48.44	105.1	1.55	1.401	19.07	1.462	21.866	4.702	2.055	na	3.589	8.59	45.06	na	20.66	na	na	na	na	na	32.88	32.75	1.544	1.559	21.68	21.38
3rd Qu.	56	125	2	2	21.8	1.6	25.772	7	3	na	7	11.93	52.35	na	22.2	na	na	na	na	na	36.45	36.64	1.608	1.622	24.63	24.76
Max.	62	150	3	4	28.6	2.1	42.268	7	3	na	9	19.9	87.2	na	27.8	na	na	na	na	na	49.63	48.95	1.93	1.936	34.27	37.19
n	151	151	151	151	151	151	151	151	145	151	146	146	145	na	145	na	na	na	na	na	145	145	145	145	145	145
dp	302	302	302	302	269	269	269	251	290	na	292	292	290	na	290	na	na	na	na	na	290	290	290	290	290	290
NA's	0	0	0	0	33	33	33	0	13	0	10	10	12	na	12	na	na	na	na	na	12	12	12	12	12	12
2019	DTH	PH	FLANG	FLE	FLL	FLW	FLA	AP°	GLC°	GC°	SS°	SL°	GNS°	GWS°	SNS°	FSNS°	SW°	SD°	SD^°	TGW	CHLs	CHLi	FLVs	FLVi	NBIs	NBIi
Min.	35	70	1	1	12.2	1.2	15.98	0	1	1	1	8.1	23.5	0.72	17.8	16	1.08	1	11.3	na	27.15	26.75	0.932	1.221	17.48	15.71
1st Qu.	46	115	2	2	23.7	1.6	29.37	0	1	2	1	12.6	35.9	1.54	21.65	19.75	2.31	1	14	na	34.31	33.84	1.358	1.46	23.78	22.02
Median	56	145	3	3	28.15	1.8	36.24	7	1	2	3	15.2	42.2	1.72	23.4	21	2.62	3	15.4	na	36.47	36.22	1.438	1.537	25.66	23.75
Mean	53.81	135.6	2.824	2.712	27.69	1.781	36.87	4.394	1.59	1.895	2.827	14.53	43.76	1.76	23.72	21.62	2.669	2.904	17.33	na	36.75	36.5	1.426	1.532	26.21	24.12
3rd Qu.	61.75	155	4	3	32.12	1.9	43.99	7	2	2	3	16.6	50.65	1.98	25.3	23	2.95	5	17.3	na	38.98	38.91	1.508	1.609	28.4	26.27
Max.	72	190	4	4	41.6	2.6	69.35	7	3	2	9	23	72.6	3.01	30.8	29.4	4.44	9	34.2	na	48.87	50.21	1.714	1.896	44.37	36.64
n	189	190	190	190	190	190	190	125	91	91	91	91	91	91	91	91	91	91	91	na	190	190	190	190	190	190
dp	566	565	564	566	564	564	564	188	188	190	185	270	188	188	188	188	188	188	188	na	565	565	565	565	565	565
NA's	4	5	6	4	6	6	6	382	382	380	385	300	382	382	382	382	382	382	382	na	5	5	5	5	5	5
2021	DTH	PH	FLANG	FLE	FLL	FLW	FLA	AP	GLC	GC	SS	SL	GNS	GWS	SNS	FSNS	SW	SD	SD^	TGW	CHLs	CHLi	FLVs	FLVi	NBIs	NBIi
Min.	33	60	0	0	13.8	0.9	12.94	0	1	1	1	3.6	26	0.94	11.2	11.2	1.31	1	10.19	24.25	32.92	32.52	0.89	1.19	20.68	19.05
1st Qu.	44	100	1	2	22.8	1.4	25.39	0	1	2	1	5.6	38.2	1.545	18	17.4	2.297	3	14.84	34.5	40.89	40.73	1.26	1.484	30.1	25.94
Median	54	135	2	3	26.1	1.6	32.36	7	1	2	1	8.95	47.2	1.91	21	19.4	2.73	5	24.38	38.77	43.34	43.21	1.361	1.552	32.75	28.18
Mean	51.88	125.6	2.19	2.551	25.74	1.613	31.76	4.31	1.495	1.865	2.732	10.12	20.1	1.972	20.83	19.87	2.754	4.898	25.04	39.72	43.5	43.31	1.349	1.547	33.09	28.35
3rd Qu.	59	150	3	4	29	1.8	37.72	7	2	2	5	14.88	58.1	2.305	23.4	22.2	3.172	7	33.09	44.24	46.04	45.9	1.455	1.622	35.95	30.38
Max.	71	175	3	4	38.8	2.3	56.1	7	3	3	9	20.3	110.2	3.82	31.4	30.4	4.95	9	52.91	58.6	56.2	56.4	1.68	1.985	48.05	37.87
n	190	190	190	190	189	189	189	189	189	190	190	190	189	189	189	189	189	189	189	189	190	190	190	190	190	190
dp	379	378	379	379	377	377	377	374	372	378	373	378	371	371	373	373	372	373	371	370	379	379	379	379	379	379
NA's	1	2	1	1	3	3	3	6	8	2	7	2	9	9	7	7	8	7	9	10	1	1	1	1	1	1
2022	DTH	PH	FLANG	FLE	FLL	FLW	FLA	AP	GLC	GC	SS	SL	GNS	GWS	SNS	FSNS	SW	SD	SD^	TGW	CHLs	CHLi	FLVs	FLVi	NBIs	NBIi
Min.	34	56	na	na	12.8	1	13.07	0	1	1	1	4.1	20.2	0.74	14.5	13.6	1.01	1	11.18	21.5	29.93	29.25	0.888	1.119	18.46	16.44
1st Qu.	41	99	na	na	20.48	1.5	24.5	3	1	2	1	6.3	38.3	1.48	20.4	19	2.12	3	15.6	31	38.57	38.46	1.294	1.436	27.53	25.41
Median	48	127	na	na	25.35	1.7	30.7	7	1	2	1	9.7	50	1.85	22.4	21	2.59	5	24.74	34.5	41.86	42.12	1.39	1.519	30.68	28.07
Mean	46.89	119.5	na	na	24.5	1.657	30.95	4.799	1.488	1.839	2.925	10.39	52.31	1.885	22.65	21.39	2.593	5.145	25.97	35.43	41.96	41.93	1.381	1.514	31.15	28.07
3rd Qu.	52	139	na	na	28.62	1.8	36.59	7	2	2	5	14.4	61.4	2.22	24.8	23.4	3.05	7	34.16	39.25	44.95	44.84	1.488	1.598	34.35	30.85
Max.	63	171	na	na	39.3	2.3	53.08	7	3	3	9	20.3	112.6	3.61	32.5	31.8	4.38	9	54.9	52.5	59.39	59.89	1.686	1.799	47.49	40.05
n	190	190	190	190	190	190	190	189	189	189	189	189	190	189	189	189	189	189	189	190	190	190	190	190	190	190
dp	380	380	380	380	380	380	380	373	373	373	373	373	373	373	371	371	373	373	370	379	380	380	380	380	380	380
NA's	0	0	0	0	0	0	0	7	7	7	7	7	7	7	9	9	7	7	10	1	0	0	0	0	0	0
n: number of analysed accessions
dp: number of data point
na: not available
° detected only in macha, spelta, vavilovii
NA's: missing values

## Sheet: ST4B
Supplementary Table S4: B) Minimum, maximum, and mean values for each subspecies in each year
	aestivum				compactum				sphaerococcum				macha				spelta				vavilovii
Trait (2018)	Minimum	Maximum	Mean		Minimum	Maximum	Mean		Minimum	Maximum	Mean		Minimum	Maximum	Mean		Minimum	Maximum	Mean		Minimum	Maximum	Mean
DTH	33	53	41.8		36	61	47.43		31	49	37.98		50	61	55.88		37	62	54.33		58	58	58
PH	60	110	80.75		60	140	101.86		60	125	80.1		95	140	117		80	150	127		130	135	132.5
FLANG	1	3	1.9		1	2	1.436		1	2	1.173		1	2	1.604		1	2	1.829		3	3	3
FLE	1	4	1.7		1	2	1.336		1	2	1.058		1	2	1.604		1	2	1.486		3	3	3
FLL	14.8	25.5	18.78		12.2	28.2	19.18		8.5	20.5	14.78		13.2	25.2	19.53		14.1	28.6	21.45		19.5	24	21.75
FLW	1	2.1	1.55		1	1.9	1.492		1.2	1.7	1.431		0.9	1.7	1.402		1.1	1.9	1.447		1.3	1.5	1.4
FLA	12.96	42.27	23.35		10.62	38.22	22.17		9.086	27.174	17.201		9.524	33.274	21.42		13.21	41.44	24.43		18.398	27.441	22.919
AP	0	7	4.5		0	7	4.527		0	7	4.423		3	7	6.833		0	7	3.914		0	0	0
GLC	1	2	1.9		1	3	2.4		2	3	2.538		1	2	1.396		1	3	1.623		-	-	-
SS	1	3	2		1	9	6.855		1	9	1.654		1	7	2.333		1	3	1.057		1	1	1
SL	5.8	10.9	9		3.6	6.9	5.019		4.3	8	5.688		6.6	16.8	10.21		10	19.9	15.01		14.1	15.6	14.85
GNS	35.5	58.8	48.88		33.6	87.2	53.73		15	59	32.38		30	60.2	43.95		24	58.3	41.09		-	-	-
SNS	18	24	20.76		16.8	26.8	21.23		15.2	22.2	18.33		16.4	27.8	22.38		15.2	24.8	20.29		-	-	-
CHLs	17.98	46.25	33.01		21.1	49.63	33.53		19.22	45.77	32.06		21.39	41.95	31.53		22.52	44.79	33.38		-	-	-
CHLi	18.69	44.09	32.77		21.32	48.95	33.36		19.74	45.45	32.06		21.81	39.84	31.08		22.83	44.6	33.15		-	-	-
FLVs	1.318	1.605	1.426		1.274	1.785	1.499		1.323	1.93	1.565		1.325	1.841	1.6		1.356	1.865	1.578		-	-	-
FLVi	1.371	1.66	1.503		1.226	1.846	1.53		1.233	1.932	1.507		1.387	1.848	1.6		1.346	1.936	1.622		-	-	-
NBIs	13.69	31.73	23.34		12.46	34.27	22.75		11.71	32.53	20.89		12.65	28.01	20		12.44	30.53	21.49		-	-	-
NBIi	12.21	29.94	22.08		12.88	37.19	22.13		12.14	34.55	21.87		12.15	28.05	19.87		11.89	28.92	20.78		-	-	-
	aestivum				compactum				sphaerococcum				macha				spelta				vavilovii
Trait (2019)	Minimum	Maximum	Mean		Minimum	Maximum	Mean		Minimum	Maximum	Mean		Minimum	Maximum	Mean		Minimum	Maximum	Mean		Minimum	Maximum	Mean
DTH	35	58	44.98		37	71	52.15		35	53	40.83		53	66	61.54		41	72	59.41		64	66	65
PH	70	170	103.2		80	190	131.8		85	155	102.1		125	165	149.2		90	180	154.5		145	145	145
FLANG	1	4	2.432		1	4	2.326		1	4	1.654		2	4	3.681		1	4	3.508		2	3	2.666
FLE	2	4	2.932		1	4	3.012		1	3	1.244		2	4	2.985		1	4	2.872		3	4	3.666
FLL	17.9	31.8	23.97		17.7	38.7	26.91		12.2	21.4	17.95		22.8	36.3	29.92		17.3	41.6	32.03		35.3	37.7	36.866
FLW	1.5	2.6	1.816		1.3	2.3	1.802		1.4	2.1	1.633		1.2	2.1	1.74		1.3	2.4	1.829		1.6	1.7	1.633
FLA	18.98	48.52	32.4		18.8	69.35	36.35		15.98	30.09	22.4		21.05	49.33	37.48		19.51	69.24	43.61		41.607	44.635	42.714
AP	-	-	-		-	-	-		-	-	-		3	7	6.84		0	7	3.559		0	0	0
GLC	-	-	-		-	-	-		-	-	-		1	2	1.24		1	3	1.728		1	1	1
GC	-	-	-		-	-	-		-	-	-		1	2	1.962		1	2	1.868		2	2	2
SS	-	-	-		-	-	-		-	-	-		1	9	3.426		1	9	2.632		1	3	2
SL	-	-	-		-	-	-		-	-	-		8.1	16.4	11		8.7	23	15.8		15	16.2	15.5
GNS	-	-	-		-	-	-		-	-	-		26.5	66.8	49.48		23.5	72.6	41.75		37.6	38.6	38.1
GWS	-	-	-		-	-	-		-	-	-		0.72	2.9	1.687		0.79	3.01	1.793		1.27	1.34	1.305
SNS	-	-	-		-	-	-		-	-	-		18.3	30.4	25.04		17.8	30.8	23.21		25.2	26.4	25.8
FSNS	-	-	-		-	-	-		-	-	-		16	29.4	23.38		16.2	28.6	20.97		21.4	22.4	21.9
SW	-	-	-		-	-	-		-	-	-		1.08	3.43	2.367		1.43	4.44	2.791		1.84	2.1	1.97
SD	-	-	-		-	-	-		-	-	-		1	9	5.6		1	7	1.941		1	1	1
SD^	-	-	-		-	-	-		-	-	-		13.6	34.2	23.88		11.3	24.3	14.93		15.6	17.3	16.45
CHLs	29.85	48.87	39.85		28.13	48.56	37.37		27.15	47.18	37.92		27.73	41.77	34.41		27.29	44.95	35.91		33.061	38.363	39.695
CHLi	29.25	50.21	39.76		25.57	48.76	37.2		27.32	47.73	37.75		26.88	40.47	34.14		26.75	44.27	35.55		31.68	37.603	34.274
FLVs	0.932	1.538	1.336		1.145	1.714	1.44		1.267	1.639	1.468		1.207	1.667	1.466		1.101	1.698	1.405		1.076	1.32	1.232
FLVi	1.257	1.658	1.497		1.351	1.896	1.582		1.227	1.824	1.432		1.291	1.753	1.516		1.237	1.784	1.546		1.221	1.412	1.333
NBIs	22.74	44.37	30.41		18.29	38.03	26.29		17.63	35.73	26.08		17.83	33.54	23.88		17.48	37.88	26.05		25.542	36.525	30.002
NBIi	20.45	35.7	26.82		16.67	36.48	23.75		17.17	36.64	26.69		17.46	29.47	22.82		15.71	32.17	23.27		22.527	31.291	26.269
	aestivum				compactum				sphaerococcum				macha				spelta				vavilovii
Trait (2021)	Minimum	Maximum	Mean		Minimum	Maximum	Mean		Minimum	Maximum	Mean		Minimum	Maximum	Mean		Minimum	Maximum	Mean		Minimum	Maximum	Mean
DTH	35	55	44.07		37	67	49.85		33	49	39.04		37	67	49.85		41	71	58.28		62	63	62.5
PH	60	135	91		70	165	119.8		70	140	87.21		70	165	119.8		85	175	146.4		145	145	145
FLANG	1	3	1.8		0	3	1.905		1	3	1.538		0	3	1.9		1	3	2.55		1	1	1
FLE	1	4	2.133		0	4	3.009		1	4	1.154		0	4	3.009		1	4	2.977		4	4	4
FLL	17.9	29.5	23.71		17.2	38.8	26.2		13.8	23	17.87		17.2	38.8	26.2		20.2	36.8	28.72		28.3	29.7	29
FLW	1.3	2	1.627		0.9	2.3	1.665		1	1.8	1.406		0.9	2.3	1.665		1.1	2.2	1.63		1.5	1.6	1.55
FLA	15.49	40.19	29.13		14.63	53.07	33		12.94	26.58	19.3		14.63	53.07	33		20.07	56.1	35.72		34.094	34.923	34.5085
AP	0	7	5.267		0	7	4.379		0	7	4.077		0	7	4.379		0	7	3.357		0	0	0
GLC	1	2	1.1		1	3	1.543		1	3	1.423		1	3	1.543		1	3	1.661		1	1	1
GC	2	3	2.067		1	2	1.638		1	2	1.865		1	2	1.638		1	2	1.97		2	2	2
SS	1	5	1.6		1	9	5.5		1	5	1.308		1	9	5.5		1	9	1.248		1	1	1
SL	7.4	12	9.197		3.6	8.4	5.606		4.9	8.9	5.937		3.6	8.4	5.606		9.1	20.3	15.45		17.1	18	17.55
GNS	43.6	78	57.06		33.6	110.2	62.63		26	64.4	39.07		33.6	110.2	62.63		27	65.4	40.91		40.6	42.8	41.7
GWS	1.4	2.74	2.179		1.16	3.82	2.388		0.94	2.83	1.36		1.16	3.82	2.388		0.99	3.32	1.805		1.67	1.76	1.715
SNS	13.4	23.5	18.45		12	28.4	20.69		11.2	21.5	16.31		12	28.4	20.69		16.2	29.2	21.81		23.6	24.2	23.9
FSNS	13.4	23.5	17.98		12	28	20.36		11.2	19.2	15.91		12	28	20.36		14.8	28.6	20		22	22.2	22.1
SW	1.94	3.47	2.824		1.68	4.95	3.103		1.31	3.34	1.86		1.68	4.95	3.103		1.57	4.56	2.2789		2.49	2.63	2.56
SD	1	5	3.933		5	9	7.707		3	9	5.192		5	9	7.707		1	9	2.349		1	1	1
SD^	14.68	30.39	20.43		24.06	52.91	37.77		21.11	36.76	27.78		24.06	52.91	37.77		10.19	24.45	14.36		13.443	13.924	13.6835
TGW	27.7	53.35	38.71		24.25	53.85	37.76		29.4	42.6	34.07		24.25	53.85	37.76		29.6	58.6	44.55		40.25	42.7	41.475
CHLs	39.8	51.33	47.87		35.53	56.2	44.49		39.92	46.72	40.98		35.53	56.2	44.49		34.03	51.4	43.18		40.574	43.928	42.251
CHLi	40.23	51.09	47.85		35.8	56.4	44.43		32.52	47.42	40.81		35.8	56.4	44.43		33.04	51.79	42.79		40.051	43.614	41.8325
FLVs	1.088	1.568	1.367		1.026	1.68	1.38		1.294	1.652	1.485		1.023	1.68	1.38		0.89	1.552	1.265		1.287	1.293	1.29
FLVi	1.336	1.687	1.501		1.19	1.819	1.572		1.248	1.895	1.466		1.19	1.819	1.572		1.244	1.765	1.566		1.484	1.583	1.5335
NBIs	30.79	46.13	35.63		22.17	47.94	32.91		20.68	34.18	27.97		22.17	47.94	32.91		24.17	48.05	35.08		31.438	34.342	32.89
NBIi	26.5	37.87	32.2		20.69	37.63	28.6		20.1	35.94	28.34		20.69	37.63	28.6		19.05	36.37	27.66		25.373	29.432	27.4025
	aestivum				compactum				sphaerococcum				macha				spelta				vavilovii
Trait (2022)	Minimum	Maximum	Mean		Minimum	Maximum	Mean		Minimum	Maximum	Mean		Minimum	Maximum	Mean		Minimum	Maximum	Mean		Minimum	Maximum	Mean
DTH	35	47	40.7		36	58	44.79		34	47	38.25		47	56	51.65		41	41	41		56	54	55
PH	56	131	90.5		74	155	115.14		70	130	88.73		111	161	137.2		85	85	85		135	143	139
FLL	14.2	28.1	20.42		15.9	39.3	24.43		12.8	21.4	16.63		20.2	31	26.35		14.8	37.7	27.87		26.6	30	28.3
FLW	1.4	2.2	1.72		1	2.3	1.747		1.1	2	1.579		1.1	2.1	1.623		1	2.1	1.609		1.5	1.4	1.45
FLA	14.36	40.06	26.87		15.38	53.08	32.67		13.07	30.86	20.75		21.88	46.22	31.94		17.8	53.03	34.04		28.837	29.736	29.2865
AP	0	7	5.567		0	7	4.741		0	7	3.904		0	7	6.766		0	7	4.333		3	3	3
GLC	1	2	1.133		1	3	1.543		1	3	1.5		1	3	1.213		1	3	1.619		1	2	1.5
GC	1	3	2.067		1	2	1.569		1	3	1.788		2	2	2		1	3	1.992		2	2	2
SS	1	3	1.267		1	9	5.172		1	9	4.385		1	5	2.064		1	1	1		1	1	1
SL	8.6	13.4	10.61		4.1	10	5.966		5.2	9.1	6.823		8.8	16.4	11.45		9.7	20.3	15.42		15.4	15.6	15.5
GNS	42.8	91.8	67.72		34.8	112.6	67.64		24.2	65	42.82		26.8	64.3	50.46		20.2	60	39.39		34.2	38	36.1
GWS	1.51	3.29	2.362		1.07	3.61	2.269		0.76	2.44	1.453		0.94	2.55	1.788		0.74	2.55	1.64		1.42	1.48	1.45
SNS	16.3	27	21.78		16	29.8	22.73		14.5	24.6	19.07		16.8	32.5	26.58		15	30	22.73		24.8	23.6	24.2
FSNS	15	26.6	21.05		14.8	27.8	22.14		13.6	23.6	18.63		15.8	31.8	25.17		13.6	27.6	20.47		19.8	22	20.9
SW	2.01	4.27	3.064		1.43	4.38	2.926		1.01	2.95	1.992		1.41	3.46	2.516		1.13	3.61	2.461		1.97	2.12	2.045
SD	1	7	4.2		3	9	7.862		3	9	5.385		1	7	4.787		1	7	2.937		3	3	3
SD^	14.28	30.72	20.89		24.09	54.9	39.07		22.87	40.78	28.26		12.7	33.67	24.2		11.18	24.86	14.99		15.321	15.932	15.6265
TGW	23	51	35.87		21.5	44.5	32.56		23	43.5	33.01		25.5	44	33.3		24.5	52.5	39.6		33	38	35.5
CHLs	32.94	55.49	43.31		29.93	59.39	42.89		33.55	52.35	42.1		30.94	49.35	40.93		31.3	51.47	41.22		36.224	39.869	38.0465
CHLi	33.02	55.06	43.31		29.25	59.89	42.98		32.87	52.28	41.87		30.47	50.07	41.12		30.52	51.56	41.08		36.41	40.313	38.3615
FLVs	1.117	1.617	1.38		0.888	1.685	1.374		1.156	1.68	1.464		1.189	1.686	1.447		0.952	1.653	1.33		1.316	1.461	1.3885
FLVi	1.329	1.596	1.468		1.198	1.799	1.517		1.312	1.679	1.473		1.241	1.779	1.554		1.119	1.774	1.523		1.491	1.586	1.5385
NBIs	22.75	41.88	31.95		18.56	43.62	31.99		21.42	36.98	29.1		18.46	40.45	28.97		21.82	47.49	31.89		24.84	30.66	27.75
NBIi	24.27	37.2	29.71		16.44	40.05	28.7		20.51	37.46	28.73		18.25	34.75	26.87		18.01	39.89	27.38		23.1	27.24	25.17

## Sheet: ST4C
Supplementary Table S4: C) Mean values of the 21 non-categorical traits for each subspecies, averaged over at least two years
	aestivum	compactum	sphaerococcum	macha	spelta	vavilovii
DTH	42.8875	48.555	39.025	54.73	53.255	60.125
PH	91.3625	117.15	89.535	130.8	128.225	140.375
FLANG	2.044	1.889	1.455	2.395	2.629	2.222
FLL	2.255	2.45233	1.152	2.53267	2.445	3.55533
FLL	21.72	24.18	16.8075	25.5	27.5175	28.979
FLW	1.67825	1.6765	1.51225	1.6075	1.62875	1.50825
FLA	27.9375	31.0475	19.9127	30.96	34.45	32.357
SL	9.60233	5.53033	6.14933	9.5665	15.42	15.85
GS	57.8867	61.3333	38.09	51.63	40.785	38.6333
GWS	2.2705	2.3285	1.4065	1.95433	1.746	1.49
SNS	20.33	21.55	17.9033	23.6725	22.01	24.6333
FSNS	19.515	21.25	17.27	22.97	20.48	21.6333
SW	2.944	3.0145	1.926	2.662	2.5103	2.19167
SD^	20.66	38.42	28.02	28.6167	14.76	15.2533
TGW	37.29	35.16	33.54	35.53	42.075	38.4875
CHLs	41.01	39.57	38.265	37.84	38.4225	39.9975
CHLi	40.9225	39.4925	38.1225	37.6925	38.1425	38.156
FLVs	1.37725	1.42325	1.4955	1.47325	1.3945	1.3035
FLVi	1.49225	1.55025	1.4695	1.5605	1.56425	1.46833
NBIs	30.3325	28.485	26.01	26.44	28.6275	30.214
NBIi	27.7025	25.795	26.4075	24.54	24.7725	26.2805
