# Supplementary material for: Ancient diversity of Triticum aestivum subspecies as source of novel loci for bread wheat improvement
Source: Front Plant Sci. 2025 Apr 9;16:1536991. doi: 10.3389/fpls.2025.1536991 (PMC12014548; doi:10.3389/fpls.2025.1536991)
Supplement: Supplementary file 9 [file Table5.xlsx]

## Sheet: ST5
Supplementary Table S5: Coefficients of pairwise Pearson’s correlations among the agronomic traits calculated on BLUPs																																						yang 2020 per i supp
in blue the positive correlation and in red the negative ones
*,**,*** Significance at p<0.05, 0.01, 0.001 respectively
	DTH	PH	FLANG	FLE	FLL	FLW	FLA	AP	GLC	GC	SS	SL	SW	SNS	FSNS	SD	SD^	GNS	GWS	TGW	CHLs	CHLi	FLVi	FLVs	NBIs	NBIi
DTH	1	0.73***	0.44***	0.47***	0.82***	0.22**	0.71***	-0.11	-0.07	0.26***	-0.19**	0.63***	0.22**	0.7***	0.58***	-0.28***	-0.3***	0.01	0.03	0.23**	-0.09	-0.12	0.37***	-0.23**	0.12	-0.29***
PH	0.73***	1	0.63***	0.39***	0.72***	0.1	0.59***	-0.09	0.1	0.25***	-0.21**	0.62***	0.23**	0.49***	0.39***	-0.35***	-0.38***	-0.16*	0.03	0.45***	-0.34***	-0.37***	0.43***	-0.24***	-0.04	-0.51***
FLANG	0.44***	0.63***	1	0.14	0.49***	-0.2**	0.25***	0.15*	-0.03	0.26***	-0.38***	0.58***	-0.03	0.21**	0.1	-0.47***	-0.52***	-0.31***	-0.18*	0.37***	-0.28***	-0.3***	0.25***	-0.22**	-0.02	-0.36***
FLE	0.47***	0.39***	0.14	1	0.67***	0.29***	0.62***	-0.14	-0.08	0.01	0.15*	0.25***	0.44***	0.4***	0.35***	-0.02	-0.02	0.31***	0.38***	0.26***	-0.01	0	0.25***	-0.42***	0.27***	-0.13
FLL	0.82***	0.72***	0.49***	0.67***	1	0.27***	0.87***	-0.16*	-0.03	0.2**	-0.08	0.62***	0.34***	0.59***	0.47***	-0.31***	-0.31***	0.04	0.15*	0.36***	-0.12	-0.14	0.31***	-0.44***	0.22**	-0.27***
FLW	0.22**	0.1	-0.2**	0.29***	0.27***	1	0.69***	0.04	0.11	0.01	0.15*	0.05	0.74***	0.39***	0.43***	0.19**	0.13	0.46***	0.65***	0.26***	0.17*	0.17*	0.23**	-0.1	0.17*	0.01
FLA	0.71***	0.59***	0.25***	0.62***	0.87***	0.69***	1	-0.12	0.08	0.17*	0	0.49***	0.62***	0.62***	0.55***	-0.15*	-0.17*	0.24***	0.42***	0.4***	0	-0.01	0.33***	-0.37***	0.25***	-0.19**
AP	-0.11	-0.09	0.15*	-0.14	-0.16*	0.04	-0.12	1	-0.15*	0.04	-0.05	-0.1	0.18*	0	0.1	0.11	0.04	0.12	0.14*	-0.07	-0.19**	-0.18*	0.1	0.25***	-0.27***	-0.19**
GLC	-0.07	0.1	-0.03	-0.08	-0.03	0.11	0.08	-0.15*	1	-0.06	0.08	-0.05	0.12	0	0.01	0.06	0.11	0.06	0.09	0.03	0.01	0	0.22**	0.01	0	-0.12
GC	0.26***	0.25***	0.26***	0.01	0.2**	0.01	0.17*	0.04	-0.06	1	-0.45***	0.43***	-0.12	0.18**	0.11	-0.42***	-0.43***	-0.21**	-0.23**	0.1	-0.22**	-0.22**	0.08	-0.07	-0.08	-0.2**
SS	-0.19**	-0.21**	-0.38***	0.15*	-0.08	0.15*	0	-0.05	0.08	-0.45***	1	-0.72***	0.3	0.06	0.17*	0.81***	0.86***	0.57***	0.48***	-0.28***	0.16*	0.17*	-0.04	0.03	0.06	0.48*
SL	0.63***	0.62***	0.58***	0.25***	0.62***	0.05	0.49***	-0.1	-0.05	0.43***	-0.72***	1	-0.02	0.26***	0.08	-0.87***	-0.88***	-0.47***	-0.3***	0.5***	-0.17*	-0.2**	0.2**	-0.3***	0.12	-0.25***
SW	0.22**	0.23**	-0.03	0.44***	0.34***	0.74***	0.62***	0.18*	0.12	-0.12	0.3***	-0.02	1	0.44***	0.52***	0.32***	0.25***	0.7***	0.94***	0.3***	0.21**	0.21**	0.35***	-0.14	0.22**	-0.03
SNS	0.7***	0.49***	0.21**	0.4***	0.59***	0.39***	0.62***	0	0	0.18*	0.06	0.26***	0.44***	1	0.95***	0.14	0.09	0.4***	0.35***	0.02	-0.14*	-0.15*	0.33***	-0.07	-0.04	-0.29***
FSNS	0.58***	0.39***	0.1	0.35***	0.47***	0.43***	0.55***	0.1	0.01	0.11	0.17*	0.08	0.52***	0.95***	1	0.31***	0.24**	0.55***	0.47***	-0.09	-0.12	-0.12	0.32***	0	-0.07	-0.26***
SD	-0.28***	-0.35***	-0.47***	-0.02	-0.31***	0.19**	-0.15*	0.11	0.06	-0.42***	0.81***	-0.87***	0.32***	0.14	0.31***	1	0.94***	0.68***	0.54***	-0.41***	0.17*	0.19**	0	0.26***	-0.08	0.14
SD^	-0.3***	-0.38***	-0.52***	-0.02	-0.31***	0.13	-0.17*	0.04	0.11	-0.43***	0.86***	-0.88***	0.25***	0.09	0.24**	0.94***	1	0.66***	0.47***	-0.47***	0.17*	0.19**	-0.02	0.23**	-0.07	0.14
GNS	0.01	-0.16*	-0.31***	0.31***	0.04	0.46***	0.24***	0.12	0.06	-0.21**	0.57***	-0.47***	0.7***	0.4***	0.55***	0.68***	0.66***	1	0.83***	-0.38***	0.3	0.32	0.22**	0.06	0.14*	0.12
GWS	0.03	0.03	-0.18*	0.38***	0.15*	0.65***	0.42***	0.14*	0.09	-0.23**	0.48***	-0.3***	0.94***	0.35***	0.47***	0.54***	0.47***	0.83	1	0.13	0.27	0.28	0.28***	-0.06	0.2**	0.06
TGW	0.23**	0.45***	0.37***	0.26***	0.36***	0.26***	0.4***	-0.07	0.03	0.1	-0.28***	0.5***	0.3***	0.02	-0.09	-0.41***	-0.47***	-0.38***	0.13	1	-0.03	-0.05	0.15*	-0.29***	0.18*	-0.11
CHLs	-0.09	-0.34***	-0.28***	-0.01	-0.12	0.17*	0	-0.19**	0.01	-0.22**	0.16*	-0.17*	0.21**	-0.14*	-0.12	0.17*	0.17*	0.3***	0.27***	-0.03	1	0.99	-0.16*	-0.14	0.75***	0.84***
CHLi	-0.12	-0.37***	-0.3***	0	-0.14	0.17*	-0.01	-0.18*	0	-0.22**	0.17*	-0.2**	0.21**	-0.15*	-0.12	0.19**	0.19**	0.32***	0.28***	-0.05	0.99	1	-0.17*	-0.13	0.74***	0.85***
FLVi	0.37***	0.43***	0.25***	0.25***	0.31***	0.23**	0.33***	0.1	0.22**	0.08	-0.04	0.2**	0.35***	0.33***	0.32***	0	-0.02	0.22**	0.28***	0.15*	-0.16*	-0.17*	1	0.41***	-0.36***	-0.66***
FLVs	-0.23**	-0.24***	-0.22**	-0.42	-0.44***	-0.1	-0.37***	0.25***	0.01	-0.07	0.03	-0.3***	-0.14	-0.07	0	0.26***	0.23**	0.06	-0.06	-0.29***	-0.14	-0.13	0.41***	1	-0.75***	-0.32***
NBIs	0.12	-0.04	-0.02	0.27***	0.22**	0.17*	0.25***	-0.27***	0	-0.08	0.06	0.12	0.22**	-0.04	-0.07	-0.08	-0.07	0.14*	0.2**	0.18*	0.75	0.74	-0.36***	-0.75***	1	0.76***
NBIi	-0.29***	-0.51***	-0.36***	-0.13	-0.27***	0.01	-0.19**	-0.19**	-0.12	-0.2**	0.14*	-0.25***	-0.03	-0.29***	-0.26***	0.14	0.14	0.12	0.06	-0.11	0.84	0.85	-0.66***	-0.32***	0.76***	1
