# Supplementary material for: Ancient diversity of Triticum aestivum subspecies as source of novel loci for bread wheat improvement
Source: Front Plant Sci. 2025 Apr 9;16:1536991. doi: 10.3389/fpls.2025.1536991 (PMC12014548; doi:10.3389/fpls.2025.1536991)
Supplement: Supplementary file 10 [file Table6.xlsx]

## Sheet: ST6A
Supplementary Table S6: A) Allelic patterns at known genes across the entire Ta-ssp panel
		Rht8			Rht-B1a			Ppd-D1			VRND4			Pinb-D1			Gpc-B1			GW2-6A			Sus1-7A_a			Sus1-7A_b			Sus1-7B			Sus2-2A			Sus2-2B			CKX6-D1			GS-D1-7D			Cwi-A1			Cwi-4A
accession_ID	ssp	allele (bp)	phenotype		allele (bp)	phenotype		allele (bp)	phenotype		allele (bp)	phenotype		allele (bp)	phenotype		allele (bp)	phenotype		allele (bp)	phenotype		allele (bp)	phenotype		allele (bp)	phenotype		allele (bp)	phenotype		allele (bp)	phenotype		allele (bp)	phenotype		allele (bp)	phenotype		allele (bp)	phenotype		allele (bp)	phenotype		allele (bp)	phenotype
gb_001	aestivum	211	dw		237	wt		288	Phot. Insens.		null	no VRND4		200	hard		145	no Gpc-B1		218	Hap-G		1060	Hap-2		536;402;222;25	Hap-1		730;394	Hap-T		516	Hap-A		423	Hap-H		207	Hap-A		231	GS-D1a		418	Cwi-A1b		354;531	Hap-C
gb_002	aestivum	215	wt		null	dw		414	Phot. Sens.		null	no VRND4		200	hard		145	no Gpc-B1		218	Hap-G		1060	Hap-2		536;402;222;25	Hap-1		730;394	Hap-T		516	Hap-A		381	Hap-L		224	Hap-B		191	GS-D1b		418	Cwi-A1b		354;531	Hap-C
gb_003	aestivum	183	wt		237	wt		414	Phot. Sens.		null	no VRND4		200	hard		145	no Gpc-B1		218	Hap-G		908;152	Hap-1		536;402;222;25	Hap-1		730;394	Hap-T		516	Hap-A		423	Hap-H		224	Hap-B		191	GS-D1b		416	Cwi-A1a		885	Hap-T
gb_004	aestivum	211	dw		null	dw		288	Phot. Insens.		null	no VRND4		320	soft		145	no Gpc-B1		218	Hap-G		908;152	Hap-1		536;402;222;25	Hap-1		730;394	Hap-T		516	Hap-A		381	Hap-L		224	Hap-B		191	GS-D1b		416	Cwi-A1a		354;531	Hap-C
gb_005	aestivum	193	wt		null	dw		288	Phot. Insens.		null	no VRND4		320	soft		145	no Gpc-B1		167	Hap-A		1060	Hap-2		536;402;222;25	Hap-1		730;394	Hap-T		516	Hap-A		423	Hap-H		224	Hap-B		231	GS-D1a		416	Cwi-A1a		354;531	Hap-C
gb_006	aestivum	211	dw		237	wt		414	Phot. Sens.		null	no VRND4		320	soft		145	no Gpc-B1		167	Hap-A		1060	Hap-2		536;402;222;25	Hap-1		1124	Hap-C		322;194	Hap-G		381	Hap-L		224	Hap-B		231	GS-D1a		418	Cwi-A1b		354;531	Hap-C
gb_016	aestivum	211	dw		null	dw		288	Phot. Insens.		null	no VRND4		320	soft		145	no Gpc-B1		167	Hap-A		908;152	Hap-1		536;402;222;25	Hap-1		730;394	Hap-T		516	Hap-A		423	Hap-H		224	Hap-B		231	GS-D1a		416	Cwi-A1a		354;531	Hap-C
gb_017	aestivum	183	wt		237	wt		288	Phot. Insens.		null	no VRND4		320	soft		145	no Gpc-B1		218	Hap-G		1060	Hap-2		536;402;222;25	Hap-1		730;394	Hap-T		na	na		381	Hap-L		224	Hap-B		231	GS-D1a		416	Cwi-A1a		354;531	Hap-C
gb_038	compactum	193	wt		237	wt		414	Phot. Sens.		null	no VRND4		320	soft		145	no Gpc-B1		218	Hap-G		1060	Hap-2		936;222;25	Hap-2		730;394	Hap-T		516	Hap-A		423	Hap-H		224	Hap-B		191	GS-D1b		416	Cwi-A1a		354;531	Hap-C
gb_039	compactum	193	wt		237	wt		414	Phot. Sens.		null	no VRND4		320	soft		145	no Gpc-B1		218	Hap-G		908;152	Hap-1		536;402;222;25	Hap-1		1124	Hap-C		na	na		381	Hap-L		224	Hap-B		231	GS-D1a		418	Cwi-A1b		354;531	Hap-C
gb_040	compactum	193	wt		237	wt		414	Phot. Sens.		null	no VRND4		320	soft		145	no Gpc-B1		218	Hap-G		908;152	Hap-1		936;222;25	Hap-2		1124	Hap-C		516	Hap-A		381	Hap-L		224	Hap-B		231	GS-D1a		418	Cwi-A1b		354;531	Hap-C
gb_041	compactum	211	dw		237	wt		414	Phot. Sens.		null	no VRND4		320	soft		145	no Gpc-B1		167	Hap-A		908;152	Hap-1		536;402;222;25	Hap-1		730;394	Hap-T		516	Hap-A		381	Hap-L		224	Hap-B		191	GS-D1b		416	Cwi-A1a		354;531	Hap-C
gb_042	compactum	183	wt		237	wt		414	Phot. Sens.		null	no VRND4		320	soft		145	no Gpc-B1		218	Hap-G		1060	Hap-2		536;402;222;25	Hap-1		730;394	Hap-T		516	Hap-A		423	Hap-H		224	Hap-B		231	GS-D1a		418	Cwi-A1b		354;531	Hap-C
gb_043	compactum	193	wt		237	wt		414	Phot. Sens.		null	no VRND4		320	soft		145	no Gpc-B1		218	Hap-G		908;152	Hap-1		936;222;25	Hap-2		730;394	Hap-T		516	Hap-A		423	Hap-H		224	Hap-B		191	GS-D1b		416	Cwi-A1a		354;531	Hap-C
gb_044	compactum	193	wt		237	wt		414	Phot. Sens.		null	no VRND4		320	soft		145	no Gpc-B1		167	Hap-A		908;152	Hap-1		536;402;222;25	Hap-1		730;394	Hap-T		516	Hap-A		381	Hap-L		224	Hap-B		231	GS-D1a		416	Cwi-A1a		354;531	Hap-C
gb_045	compactum	193	wt		237	wt		414	Phot. Sens.		null	no VRND4		320	soft		145	no Gpc-B1		218	Hap-G		908;152	Hap-1		536;402;222;25	Hap-1		730;394	Hap-T		516	Hap-A		381	Hap-L		224	Hap-B		191	GS-D1b		418	Cwi-A1b		354;531	Hap-C
gb_046	compactum	193	wt		237	wt		414	Phot. Sens.		null	no VRND4		320	soft		145	no Gpc-B1		218	Hap-G		908;152	Hap-1		536;402;222;25	Hap-1		730;394	Hap-T		516	Hap-A		381	Hap-L		224	Hap-B		231	GS-D1a		418	Cwi-A1b		354;531	Hap-C
gb_047	compactum	193	wt		237	wt		414	Phot. Sens.		null	no VRND4		320	soft		145	no Gpc-B1		218	Hap-G		908;152	Hap-1		536;402;222;25	Hap-1		730;394	Hap-T		516	Hap-A		381	Hap-L		224	Hap-B		191	GS-D1b		416	Cwi-A1a		354;531	Hap-C
gb_048	compactum	223	wt		237	wt		414	Phot. Sens.		null	no VRND4		320	soft		145	no Gpc-B1		218	Hap-G		1060	Hap-2		536;402;222;25	Hap-1		730;394	Hap-T		322;194	Hap-G		423	Hap-H		224	Hap-B		191	GS-D1b		418	Cwi-A1b		885	Hap-T
gb_049	compactum	224	wt		237	wt		414	Phot. Sens.		null	no VRND4		320	soft		145	no Gpc-B1		218	Hap-G		908;152	Hap-1		536;402;222;25	Hap-1		730;394	Hap-T		322;194	Hap-G		423	Hap-H		224	Hap-B		191	GS-D1b		418	Cwi-A1b		885	Hap-T
gb_050	compactum	193	wt		237	wt		414	Phot. Sens.		null	no VRND4		320	soft		145	no Gpc-B1		167	Hap-A		908;152	Hap-1		936;222;25	Hap-2		730;394	Hap-T		516	Hap-A		381	Hap-L		224	Hap-B		191	GS-D1b		416	Cwi-A1a		354;531	Hap-C
gb_051	compactum	193	wt		237	wt		414	Phot. Sens.		null	no VRND4		320	soft		145	no Gpc-B1		218	Hap-G		1060	Hap-2		536;402;222;25	Hap-1		730;394	Hap-T		516	Hap-A		na	na		224	Hap-B		191	GS-D1b		418	Cwi-A1b		354;531	Hap-C
gb_052	compactum	193	wt		237	wt		414	Phot. Sens.		null	no VRND4		320	soft		145	no Gpc-B1		218	Hap-G		908;152	Hap-1		536;402;222;25	Hap-1		730;394	Hap-T		516	Hap-A		381	Hap-L		224	Hap-B		191	GS-D1b		418	Cwi-A1b		354;531	Hap-C
gb_053	compactum	193	wt		237	wt		414	Phot. Sens.		null	no VRND4		320	soft		145	no Gpc-B1		218	Hap-G		908;152	Hap-1		536;402;222;25	Hap-1		1124	Hap-C		516	Hap-A		381	Hap-L		224	Hap-B		231	GS-D1a		418	Cwi-A1b		354;531	Hap-C
gb_054	compactum	193	wt		237	wt		414	Phot. Sens.		null	no VRND4		320	soft		145	no Gpc-B1		218	Hap-G		908;152	Hap-1		536;402;222;25	Hap-1		730;394	Hap-T		516	Hap-A		381	Hap-L		224	Hap-B		191	GS-D1b		418	Cwi-A1b		354;531	Hap-C
gb_056	compactum	193	wt		237	wt		414	Phot. Sens.		null	no VRND4		320	soft		145	no Gpc-B1		218	Hap-G		1060	Hap-2		536;402;222;25	Hap-1		730;394	Hap-T		516	Hap-A		381	Hap-L		224	Hap-B		191	GS-D1b		418	Cwi-A1b		354;531	Hap-C
gb_057	compactum	211	dw		237	wt		414	Phot. Sens.		null	no VRND4		320	soft		145	no Gpc-B1		218	Hap-G		1060	Hap-2		536;402;222;25	Hap-1		1124	Hap-C		322;194	Hap-G		381	Hap-L		224	Hap-B		231	GS-D1a		418	Cwi-A1b		354;531	Hap-C
gb_058	compactum	183	wt		237	wt		414	Phot. Sens.		null	no VRND4		320	soft		145	no Gpc-B1		218	Hap-G		908;152	Hap-1		536;402;222;25	Hap-1		730;394	Hap-T		516	Hap-A		381	Hap-L		224	Hap-B		191	GS-D1b		416	Cwi-A1a		354;531	Hap-C
gb_060	compactum	183	wt		237	wt		414	Phot. Sens.		null	no VRND4		320	soft		145	no Gpc-B1		218	Hap-G		908;152	Hap-1		536;402;222;25	Hap-1		730;394	Hap-T		516	Hap-A		381	Hap-L		224	Hap-B		191	GS-D1b		416	Cwi-A1a		354;531	Hap-C
gb_061	compactum	193	wt		237	wt		414	Phot. Sens.		null	no VRND4		320	soft		140	Gpc-B1		218	Hap-G		908;152	Hap-1		536;402;222;25	Hap-1		730;394	Hap-T		516	Hap-A		381	Hap-L		224	Hap-B		na	na		416	Cwi-A1a		885	Hap-T
gb_062	compactum	193	wt		237	wt		414	Phot. Sens.		null	no VRND4		320	soft		145	no Gpc-B1		218	Hap-G		908;152	Hap-1		936;222;25	Hap-2		730;394	Hap-T		516	Hap-A		423	Hap-H		224	Hap-B		191	GS-D1b		416	Cwi-A1a		354;531	Hap-C
gb_063	compactum	193	wt		237	wt		414	Phot. Sens.		null	no VRND4		320	soft		145	no Gpc-B1		218	Hap-G		908;152	Hap-1		536;402;222;25	Hap-1		1124	Hap-C		516	Hap-A		381	Hap-L		224	Hap-B		231	GS-D1a		418	Cwi-A1b		354;531	Hap-C
gb_064	compactum	193	wt		237	wt		414	Phot. Sens.		null	no VRND4		320	soft		145	no Gpc-B1		218	Hap-G		1060	Hap-2		536;402;222;25	Hap-1		730;394	Hap-T		516	Hap-A		381	Hap-L		224	Hap-B		191	GS-D1b		416	Cwi-A1a		885	Hap-T
gb_065	compactum	213	wt		237	wt		288	Phot. Insens.		null	no VRND4		320	soft		145	no Gpc-B1		218	Hap-G		908;152	Hap-1		536;402;222;25	Hap-1		730;394	Hap-T		na	na		423	Hap-H		207	Hap-A		231	GS-D1a		416	Cwi-A1a		354;531	Hap-C
gb_066	compactum	211	dw		237	wt		288	Phot. Insens.		null	no VRND4		200	hard		145	no Gpc-B1		218	Hap-G		908;152	Hap-1		536;402;222;25	Hap-1		730;394	Hap-T		516	Hap-A		381	Hap-L		224	Hap-B		191	GS-D1b		416	Cwi-A1a		354;531	Hap-C
gb_068	compactum	193	wt		237	wt		414	Phot. Sens.		null	no VRND4		320	soft		145	no Gpc-B1		218	Hap-G		908;152	Hap-1		536;402;222;25	Hap-1		1124	Hap-C		516	Hap-A		381	Hap-L		224	Hap-B		191	GS-D1b		418	Cwi-A1b		354;531	Hap-C
gb_069	compactum	193	wt		237	wt		414	Phot. Sens.		null	no VRND4		200	hard		145	no Gpc-B1		218	Hap-G		908;152	Hap-1		536;402;222;25	Hap-1		730;394	Hap-T		516	Hap-A		381	Hap-L		224	Hap-B		191	GS-D1b		418	Cwi-A1b		354;531	Hap-C
gb_071	compactum	183	wt		237	wt		414	Phot. Sens.		null	no VRND4		320	soft		145	no Gpc-B1		218	Hap-G		1060	Hap-2		936;222;25	Hap-2		730;394	Hap-T		516	Hap-A		381	Hap-L		224	Hap-B		191	GS-D1b		416	Cwi-A1a		354;531	Hap-C
gb_073	compactum	223	wt		237	wt		414	Phot. Sens.		null	no VRND4		320	soft		145	no Gpc-B1		218	Hap-G		908;152	Hap-1		536;402;222;25	Hap-1		730;394	Hap-T		322;194	Hap-G		423	Hap-H		224	Hap-B		191	GS-D1b		418	Cwi-A1b		885	Hap-T
gb_077	compactum	183	wt		237	wt		414	Phot. Sens.		null	no VRND4		320	soft		145	no Gpc-B1		218	Hap-G		908;152	Hap-1		536;402;222;25	Hap-1		730;394	Hap-T		516	Hap-A		423	Hap-H		224	Hap-B		231	GS-D1a		416	Cwi-A1a		885	Hap-T
gb_078	compactum	193	wt		237	wt		414	Phot. Sens.		null	no VRND4		320	soft		145	no Gpc-B1		218	Hap-G		1060	Hap-2		936;222;25	Hap-2		730;394	Hap-T		516	Hap-A		423	Hap-H		224	Hap-B		191	GS-D1b		416	Cwi-A1a		354;531	Hap-C
gb_079	compactum	193	wt		237	wt		414	Phot. Sens.		null	no VRND4		320	soft		145	no Gpc-B1		218	Hap-G		1060	Hap-2		936;222;25	Hap-2		730;394	Hap-T		516	Hap-A		423	Hap-H		224	Hap-B		191	GS-D1b		416	Cwi-A1a		354;531	Hap-C
gb_080	compactum	213	wt		237	wt		414	Phot. Sens.		null	no VRND4		320	soft		145	no Gpc-B1		218	Hap-G		908;152	Hap-1		536;402;222;25	Hap-1		730;394	Hap-T		322;194	Hap-G		423	Hap-H		224	Hap-B		231	GS-D1a		418	Cwi-A1b		354;531	Hap-C
gb_082	compactum	233	wt		237	wt		414	Phot. Sens.		null	no VRND4		320	soft		145	no Gpc-B1		167	Hap-A		908;152	Hap-1		536;402;222;25	Hap-1		730;394	Hap-T		516	Hap-A		381	Hap-L		224	Hap-B		191	GS-D1b		416	Cwi-A1a		354;531	Hap-C
gb_083	compactum	193	wt		237	wt		414	Phot. Sens.		null	no VRND4		320	soft		145	no Gpc-B1		218	Hap-G		908;152	Hap-1		536;402;222;25	Hap-1		1124	Hap-C		516	Hap-A		381	Hap-L		224	Hap-B		191	GS-D1b		418	Cwi-A1b		354;531	Hap-C
gb_084	compactum	193	wt		237	wt		414	Phot. Sens.		null	no VRND4		320	soft		145	no Gpc-B1		218	Hap-G		1060	Hap-2		536;402;222;25	Hap-1		730;394	Hap-T		516	Hap-A		381	Hap-L		224	Hap-B		231	GS-D1a		418	Cwi-A1b		354;531	Hap-C
gb_085	compactum	193	wt		237	wt		414	Phot. Sens.		null	no VRND4		200	hard		145	no Gpc-B1		167	Hap-A		908;152	Hap-1		536;402;222;25	Hap-1		1124	Hap-C		516	Hap-A		381	Hap-L		224	Hap-B		231	GS-D1a		416	Cwi-A1a		354;531	Hap-C
gb_086	compactum	183	wt		237	wt		414	Phot. Sens.		null	no VRND4		320	soft		145	no Gpc-B1		218	Hap-G		908;152	Hap-1		936;222;25	Hap-2		730;394	Hap-T		516	Hap-A		381	Hap-L		224	Hap-B		231	GS-D1a		416	Cwi-A1a		354;531	Hap-C
gb_087	compactum	193	wt		null	dw		414	Phot. Sens.		null	no VRND4		320	soft		145	no Gpc-B1		218	Hap-G		908;152	Hap-1		536;402;222;25	Hap-1		730;394	Hap-T		516	Hap-A		na	na		224	Hap-B		191	GS-D1b		416	Cwi-A1a		885	Hap-T
gb_088	compactum	195	wt		237	wt		414	Phot. Sens.		null	no VRND4		320	soft		145	no Gpc-B1		218	Hap-G		908;152	Hap-1		536;402;222;25	Hap-1		1124	Hap-C		516	Hap-A		381	Hap-L		224	Hap-B		191	GS-D1b		418	Cwi-A1b		354;531	Hap-C
gb_089	compactum	193	wt		237	wt		414	Phot. Sens.		null	no VRND4		320	soft		145	no Gpc-B1		218	Hap-G		908;152	Hap-1		936;222;25	Hap-2		1124	Hap-C		516	Hap-A		381	Hap-L		224	Hap-B		191	GS-D1b		416	Cwi-A1a		354;531	Hap-C
gb_090	compactum	193	wt		237	wt		414	Phot. Sens.		null	no VRND4		320	soft		145	no Gpc-B1		167	Hap-A		1060	Hap-2		536;402;222;25	Hap-1		730;394	Hap-T		516	Hap-A		381	Hap-L		224	Hap-B		231	GS-D1a		418	Cwi-A1b		354;531	Hap-C
gb_091	compactum	193	wt		null	dw		414	Phot. Sens.		null	no VRND4		320	soft		145	no Gpc-B1		218	Hap-G		908;152	Hap-1		536;402;222;25	Hap-1		730;394	Hap-T		516	Hap-A		381	Hap-L		224	Hap-B		191	GS-D1b		418	Cwi-A1b		885	Hap-T
gb_092	compactum	193	wt		237	wt		414	Phot. Sens.		null	no VRND4		320	soft		145	no Gpc-B1		218	Hap-G		1060	Hap-2		536;402;222;25	Hap-1		1124	Hap-C		322;194	Hap-G		423	Hap-H		224	Hap-B		231	GS-D1a		418	Cwi-A1b		354;531	Hap-C
gb_093	compactum	193	wt		237	wt		288	Phot. Insens.		null	no VRND4		320	soft		145	no Gpc-B1		218	Hap-G		908;152	Hap-1		936;222;25	Hap-2		1124	Hap-C		516	Hap-A		423	Hap-H		224	Hap-B		191	GS-D1b		416	Cwi-A1a		885	Hap-T
gb_094	compactum	193	wt		237	wt		414	Phot. Sens.		null	no VRND4		320	soft		145	no Gpc-B1		218	Hap-G		908;152	Hap-1		536;402;222;25	Hap-1		1124	Hap-C		516	Hap-A		381	Hap-L		224	Hap-B		191	GS-D1b		418	Cwi-A1b		885	Hap-T
gb_095	compactum	183	wt		237	wt		414	Phot. Sens.		null	no VRND4		320	soft		145	no Gpc-B1		218	Hap-G		908;152	Hap-1		936;222;25	Hap-2		730;394	Hap-T		516	Hap-A		423	Hap-H		224	Hap-B		191	GS-D1b		416	Cwi-A1a		354;531	Hap-C
gb_096	compactum	193	wt		237	wt		414	Phot. Sens.		null	no VRND4		320	soft		145	no Gpc-B1		218	Hap-G		908;152	Hap-1		536;402;222;25	Hap-1		730;394	Hap-T		322;194	Hap-G		423	Hap-H		224	Hap-B		231	GS-D1a		418	Cwi-A1b		354;531	Hap-C
gb_099	compactum	193	wt		237	wt		414	Phot. Sens.		null	no VRND4		320	soft		145	no Gpc-B1		218	Hap-G		908;152	Hap-1		536;402;222;25	Hap-1		730;394	Hap-T		516	Hap-A		423	Hap-H		224	Hap-B		231	GS-D1a		418	Cwi-A1b		354;531	Hap-C
gb_102	compactum	193	wt		237	wt		414	Phot. Sens.		null	no VRND4		320	soft		145	no Gpc-B1		218	Hap-G		1060	Hap-2		936;222;25	Hap-2		730;394	Hap-T		516	Hap-A		381	Hap-L		224	Hap-B		191	GS-D1b		416	Cwi-A1a		354;531	Hap-C
gb_103	compactum	193	wt		237	wt		414	Phot. Sens.		null	no VRND4		320	soft		145	no Gpc-B1		218	Hap-G		908;152	Hap-1		536;402;222;25	Hap-1		1124	Hap-C		516	Hap-A		381	Hap-L		224	Hap-B		191	GS-D1b		416	Cwi-A1a		885	Hap-T
gb_104	compactum	193	wt		237	wt		414	Phot. Sens.		null	no VRND4		320	soft		145	no Gpc-B1		218	Hap-G		1060	Hap-2		936;222;25	Hap-2		1124	Hap-C		516	Hap-A		381	Hap-L		224	Hap-B		191	GS-D1b		416	Cwi-A1a		885	Hap-T
gb_111	compactum	193	wt		null	dw		414	Phot. Sens.		null	no VRND4		320	soft		145	no Gpc-B1		218	Hap-G		908;152	Hap-1		536;402;222;25	Hap-1		1124	Hap-C		516	Hap-A		381	Hap-L		224	Hap-B		191	GS-D1b		418	Cwi-A1b		885	Hap-T
gb_113	compactum	193	wt		237	wt		414	Phot. Sens.		null	no VRND4		320	soft		145	no Gpc-B1		218	Hap-G		908;152	Hap-1		536;402;222;25	Hap-1		730;394	Hap-T		516	Hap-A		381	Hap-L		224	Hap-B		191	GS-D1b		416	Cwi-A1a		885	Hap-T
gb_114	compactum	193	wt		237	wt		414	Phot. Sens.		null	no VRND4		320	soft		145	no Gpc-B1		218	Hap-G		908;152	Hap-1		536;402;222;25	Hap-1		730;394	Hap-T		516	Hap-A		381	Hap-L		224	Hap-B		191	GS-D1b		416	Cwi-A1a		885	Hap-T
gb_115	macha	185	wt		237	wt		na	na		null	no VRND4		320	soft		145	no Gpc-B1		167	Hap-A		1060	Hap-2		536;402;222;25	Hap-1		730;394	Hap-T		516	Hap-A		381	Hap-L		224	Hap-B		231	GS-D1a		416	Cwi-A1a		354;531	Hap-C
gb_118	macha	183	wt		237	wt		414	Phot. Sens.		null	no VRND4		320	soft		145	no Gpc-B1		218	Hap-G		1060	Hap-2		536;402;222;25	Hap-1		730;394	Hap-T		516	Hap-A		381	Hap-L		224	Hap-B		231	GS-D1a		418	Cwi-A1b		885	Hap-T
gb_119	macha	183	wt		237	wt		414	Phot. Sens.		null	no VRND4		320	soft		145	no Gpc-B1		218	Hap-G		1060	Hap-2		536;402;222;25	Hap-1		730;394	Hap-T		516	Hap-A		381	Hap-L		224	Hap-B		231	GS-D1a		418	Cwi-A1b		885	Hap-T
gb_120	macha	183	wt		237	wt		414	Phot. Sens.		null	no VRND4		320	soft		145	no Gpc-B1		218	Hap-G		1060	Hap-2		536;402;222;25	Hap-1		730;394	Hap-T		516	Hap-A		381	Hap-L		224	Hap-B		231	GS-D1a		418	Cwi-A1b		885	Hap-T
gb_121	macha	193	wt		237	wt		414	Phot. Sens.		null	no VRND4		200	hard		145	no Gpc-B1		218	Hap-G		908;152	Hap-1		536;402;222;25	Hap-1		730;394	Hap-T		516	Hap-A		381	Hap-L		224	Hap-B		191	GS-D1b		416	Cwi-A1a		885	Hap-T
gb_122	macha	193	wt		237	wt		414	Phot. Sens.		null	no VRND4		200	hard		145	no Gpc-B1		218	Hap-G		908;152	Hap-1		536;402;222;25	Hap-1		730;394	Hap-T		516	Hap-A		381	Hap-L		224	Hap-B		191	GS-D1b		416	Cwi-A1a		885	Hap-T
gb_123	macha	193	wt		237	wt		414	Phot. Sens.		null	no VRND4		200	hard		145	no Gpc-B1		218	Hap-G		908;152	Hap-1		536;402;222;25	Hap-1		730;394	Hap-T		516	Hap-A		381	Hap-L		224	Hap-B		191	GS-D1b		416	Cwi-A1a		885	Hap-T
gb_124	macha	183	wt		237	wt		414	Phot. Sens.		null	no VRND4		320	soft		145	no Gpc-B1		218	Hap-G		908;152	Hap-1		536;402;222;25	Hap-1		730;394	Hap-T		516	Hap-A		381	Hap-L		224	Hap-B		231	GS-D1a		418	Cwi-A1b		354;531	Hap-C
gb_125	macha	183	wt		237	wt		414	Phot. Sens.		null	no VRND4		320	soft		145	no Gpc-B1		218	Hap-G		1060	Hap-2		536;402;222;25	Hap-1		730;394	Hap-T		516	Hap-A		381	Hap-L		224	Hap-B		231	GS-D1a		418	Cwi-A1b		354;531	Hap-C
gb_126	macha	183	wt		237	wt		414	Phot. Sens.		null	no VRND4		320	soft		145	no Gpc-B1		218	Hap-G		1060	Hap-2		536;402;222;25	Hap-1		730;394	Hap-T		516	Hap-A		na	na		224	Hap-B		231	GS-D1a		418	Cwi-A1b		885	Hap-T
gb_127	macha	183	wt		237	wt		414	Phot. Sens.		null	no VRND4		320	soft		145	no Gpc-B1		218	Hap-G		1060	Hap-2		936;222;25	Hap-2		1124	Hap-C		516	Hap-A		381	Hap-L		224	Hap-B		231	GS-D1a		416	Cwi-A1a		885	Hap-T
gb_128	macha	183	wt		237	wt		414	Phot. Sens.		null	no VRND4		320	soft		145	no Gpc-B1		218	Hap-G		1060	Hap-2		936;222;25	Hap-2		1124	Hap-C		516	Hap-A		381	Hap-L		224	Hap-B		231	GS-D1a		416	Cwi-A1a		885	Hap-T
gb_129	macha	183	wt		237	wt		414	Phot. Sens.		null	no VRND4		320	soft		145	no Gpc-B1		218	Hap-G		908;152	Hap-1		536;402;222;25	Hap-1		730;394	Hap-T		516	Hap-A		381	Hap-L		224	Hap-B		231	GS-D1a		418	Cwi-A1b		885	Hap-T
gb_131	macha	183	wt		237	wt		414	Phot. Sens.		null	no VRND4		320	soft		145	no Gpc-B1		218	Hap-G		908;152	Hap-1		536;402;222;25	Hap-1		730;394	Hap-T		516	Hap-A		381	Hap-L		224	Hap-B		231	GS-D1a		418	Cwi-A1b		354;531	Hap-C
gb_132	macha	193	wt		237	wt		414	Phot. Sens.		null	no VRND4		320	soft		140	Gpc-B1		167	Hap-A		908;152	Hap-1		536;402;222;25	Hap-1		730;394	Hap-T		322;194	Hap-G		381	Hap-L		224	Hap-B		231	GS-D1a		416	Cwi-A1a		885	Hap-T
gb_133	macha	193	wt		237	wt		414	Phot. Sens.		null	no VRND4		320	soft		140	Gpc-B1		218	Hap-G		1060	Hap-2		536;402;222;25	Hap-1		730;394	Hap-T		na	na		na	na		224	Hap-B		231	GS-D1a		416	Cwi-A1a		885	Hap-T
gb_134	macha	193	wt		237	wt		414	Phot. Sens.		null	no VRND4		320	soft		145	no Gpc-B1		218	Hap-G		1060	Hap-2		536;402;222;25	Hap-1		730;394	Hap-T		516	Hap-A		423	Hap-H		224	Hap-B		231	GS-D1a		416	Cwi-A1a		885	Hap-T
gb_135	macha	193	wt		237	wt		414	Phot. Sens.		null	no VRND4		200	hard		145	no Gpc-B1		218	Hap-G		na	na		536;402;222;25	Hap-1		na	na		516	Hap-A		na	na		224	Hap-B		191	GS-D1b		416	Cwi-A1a		354;531	Hap-C
gb_136	macha	183	wt		237	wt		414	Phot. Sens.		null	no VRND4		320	soft		145	no Gpc-B1		218	Hap-G		1060	Hap-2		536;402;222;25	Hap-1		730;394	Hap-T		516	Hap-A		381	Hap-L		224	Hap-B		231	GS-D1a		418	Cwi-A1b		354;531	Hap-C
gb_138	macha	183	wt		237	wt		414	Phot. Sens.		null	no VRND4		320	soft		145	no Gpc-B1		218	Hap-G		908;152	Hap-1		536;402;222;25	Hap-1		730;394	Hap-T		516	Hap-A		381	Hap-L		224	Hap-B		231	GS-D1a		418	Cwi-A1b		885	Hap-T
gb_143	macha	183	wt		237	wt		414	Phot. Sens.		null	no VRND4		320	soft		145	no Gpc-B1		218	Hap-G		1060	Hap-2		536;402;222;25	Hap-1		730;394	Hap-T		516	Hap-A		381	Hap-L		224	Hap-B		231	GS-D1a		418	Cwi-A1b		885	Hap-T
gb_144	macha	183	wt		237	wt		414	Phot. Sens.		null	no VRND4		200	hard		145	no Gpc-B1		218	Hap-G		na	na		na	na		730;394	Hap-T		516	Hap-A		381	Hap-L		224	Hap-B		231	GS-D1a		416	Cwi-A1a		885	Hap-T
gb_145	macha	183	wt		237	wt		414	Phot. Sens.		null	no VRND4		320	soft		145	no Gpc-B1		218	Hap-G		1060	Hap-2		536;402;222;25	Hap-1		730;394	Hap-T		516	Hap-A		381	Hap-L		224	Hap-B		231	GS-D1a		418	Cwi-A1b		885	Hap-T
gb_148	macha	183	wt		237	wt		414	Phot. Sens.		null	no VRND4		320	soft		145	no Gpc-B1		218	Hap-G		1060	Hap-2		536;402;222;25	Hap-1		730;394	Hap-T		516	Hap-A		381	Hap-L		224	Hap-B		231	GS-D1a		418	Cwi-A1b		885	Hap-T
gb_149	spelta	193	wt		237	wt		414	Phot. Sens.		null	no VRND4		320	soft		145	no Gpc-B1		167	Hap-A		908;152	Hap-1		536;402;222;25	Hap-1		730;394	Hap-T		516	Hap-A		381	Hap-L		224	Hap-B		231	GS-D1a		416	Cwi-A1a		354;531	Hap-C
gb_150	spelta	183	wt		237	wt		414	Phot. Sens.		null	no VRND4		320	soft		145	no Gpc-B1		218	Hap-G		1060	Hap-2		536;402;222;25	Hap-1		730;394	Hap-T		322;194	Hap-G		381	Hap-L		224	Hap-B		231	GS-D1a		416	Cwi-A1a		354;531	Hap-C
gb_151	spelta	183	wt		237	wt		414	Phot. Sens.		null	no VRND4		320	soft		145	no Gpc-B1		218	Hap-G		1060	Hap-2		536;402;222;25	Hap-1		730;394	Hap-T		322;194	Hap-G		na	na		224	Hap-B		231	GS-D1a		416	Cwi-A1a		354;531	Hap-C
gb_152	spelta	193	wt		237	wt		414	Phot. Sens.		na	na		320	soft		145	no Gpc-B1		218	Hap-G		1060	Hap-2		536;402;222;25	Hap-1		730;394	Hap-T		322;194	Hap-G		na	na		224	Hap-B		231	GS-D1a		416	Cwi-A1a		354;531	Hap-C
gb_153	spelta	193	wt		237	wt		414	Phot. Sens.		null	no VRND4		320	soft		140	Gpc-B1		218	Hap-G		1060	Hap-2		536;402;222;25	Hap-1		730;394	Hap-T		322;194	Hap-G		381	Hap-L		224	Hap-B		231	GS-D1a		416	Cwi-A1a		354;531	Hap-C
gb_154	spelta	193	wt		237	wt		414	Phot. Sens.		null	no VRND4		320	soft		145	no Gpc-B1		218	Hap-G		1060	Hap-2		536;402;222;25	Hap-1		730;394	Hap-T		322;194	Hap-G		381	Hap-L		224	Hap-B		231	GS-D1a		416	Cwi-A1a		354;531	Hap-C
gb_155	spelta	193	wt		null	dw		414	Phot. Sens.		na	na		320	soft		140	Gpc-B1		218	Hap-G		908;152	Hap-1		536;402;222;25	Hap-1		730;394	Hap-T		322;194	Hap-G		381	Hap-L		224	Hap-B		231	GS-D1a		416	Cwi-A1a		354;531	Hap-C
gb_156	spelta	183	wt		237	wt		414	Phot. Sens.		null	no VRND4		320	soft		145	no Gpc-B1		218	Hap-G		908;152	Hap-1		536;402;222;25	Hap-1		730;394	Hap-T		322;194	Hap-G		381	Hap-L		224	Hap-B		231	GS-D1a		416	Cwi-A1a		354;531	Hap-C
gb_157	spelta	193	wt		237	wt		414	Phot. Sens.		null	no VRND4		320	soft		140	Gpc-B1		218	Hap-G		908;152	Hap-1		536;402;222;25	Hap-1		730;394	Hap-T		322;194	Hap-G		381	Hap-L		224	Hap-B		231	GS-D1a		416	Cwi-A1a		354;531	Hap-C
gb_158	spelta	183	wt		237	wt		414	Phot. Sens.		null	no VRND4		320	soft		140	Gpc-B1		218	Hap-G		908;152	Hap-1		536;402;222;25	Hap-1		730;394	Hap-T		322;194	Hap-G		381	Hap-L		224	Hap-B		191	GS-D1b		416	Cwi-A1a		354;531	Hap-C
gb_159	spelta	193	wt		237	wt		414	Phot. Sens.		null	no VRND4		320	soft		145	no Gpc-B1		218	Hap-G		1060	Hap-2		536;402;222;25	Hap-1		730;394	Hap-T		322;194	Hap-G		381	Hap-L		224	Hap-B		231	GS-D1a		416	Cwi-A1a		354;531	Hap-C
gb_160	spelta	193	wt		237	wt		414	Phot. Sens.		null	no VRND4		320	soft		145	no Gpc-B1		167	Hap-A		908;152	Hap-1		536;402;222;25	Hap-1		730;394	Hap-T		516	Hap-A		381	Hap-L		224	Hap-B		231	GS-D1a		418	Cwi-A1b		354;531	Hap-C
gb_161	spelta	193	wt		237	wt		414	Phot. Sens.		null	no VRND4		320	soft		145	no Gpc-B1		167	Hap-A		908;152	Hap-1		536;402;222;25	Hap-1		730;394	Hap-T		516	Hap-A		381	Hap-L		224	Hap-B		231	GS-D1a		416	Cwi-A1a		354;531	Hap-C
gb_162	spelta	205	wt		237	wt		414	Phot. Sens.		null	no VRND4		320	soft		145	no Gpc-B1		218	Hap-G		908;152	Hap-1		936;222;25	Hap-2		730;394	Hap-T		516	Hap-A		na	na		224	Hap-B		191	GS-D1b		416	Cwi-A1a		354;531	Hap-C
gb_163	spelta	191	wt		237	wt		414	Phot. Sens.		null	no VRND4		320	soft		140	Gpc-B1		218	Hap-G		1060	Hap-2		536;402;222;25	Hap-1		730;394	Hap-T		322;194	Hap-G		381	Hap-L		224	Hap-B		231	GS-D1a		416	Cwi-A1a		354;531	Hap-C
gb_165	spelta	193	wt		237	wt		414	Phot. Sens.		null	no VRND4		320	soft		145	no Gpc-B1		218	Hap-G		1060	Hap-2		536;402;222;25	Hap-1		730;394	Hap-T		322;194	Hap-G		381	Hap-L		224	Hap-B		231	GS-D1a		416	Cwi-A1a		354;531	Hap-C
gb_166	spelta	193	wt		237	wt		414	Phot. Sens.		null	no VRND4		320	soft		140	Gpc-B1		218	Hap-G		1060	Hap-2		536;402;222;25	Hap-1		730;394	Hap-T		322;194	Hap-G		381	Hap-L		224	Hap-B		231	GS-D1a		416	Cwi-A1a		354;531	Hap-C
gb_167	spelta	183	wt		237	wt		414	Phot. Sens.		null	no VRND4		320	soft		140	Gpc-B1		218	Hap-G		1060	Hap-2		536;402;222;25	Hap-1		730;394	Hap-T		322;194	Hap-G		381	Hap-L		224	Hap-B		231	GS-D1a		416	Cwi-A1a		354;531	Hap-C
gb_168	spelta	183	wt		237	wt		414	Phot. Sens.		null	no VRND4		320	soft		140	Gpc-B1		218	Hap-G		1060	Hap-2		536;402;222;25	Hap-1		730;394	Hap-T		322;194	Hap-G		381	Hap-L		224	Hap-B		231	GS-D1a		416	Cwi-A1a		354;531	Hap-C
gb_169	spelta	193	wt		237	wt		414	Phot. Sens.		na	na		320	soft		145	no Gpc-B1		218	Hap-G		1060	Hap-2		536;402;222;25	Hap-1		730;394	Hap-T		322;194	Hap-G		381	Hap-L		224	Hap-B		231	GS-D1a		416	Cwi-A1a		354;531	Hap-C
gb_170	spelta	193	wt		237	wt		414	Phot. Sens.		null	no VRND4		320	soft		145	no Gpc-B1		218	Hap-G		1060	Hap-2		536;402;222;25	Hap-1		730;394	Hap-T		322;194	Hap-G		381	Hap-L		224	Hap-B		231	GS-D1a		416	Cwi-A1a		354;531	Hap-C
gb_171	spelta	193	wt		237	wt		414	Phot. Sens.		null	no VRND4		320	soft		140	Gpc-B1		218	Hap-G		1060	Hap-2		536;402;222;25	Hap-1		1124	Hap-C		516	Hap-A		381	Hap-L		224	Hap-B		231	GS-D1a		416	Cwi-A1a		354;531	Hap-C
gb_172	spelta	193	wt		237	wt		414	Phot. Sens.		null	no VRND4		320	soft		145	no Gpc-B1		218	Hap-G		1060	Hap-2		536;402;222;25	Hap-1		730;394	Hap-T		na	na		na	na		224	Hap-B		231	GS-D1a		416	Cwi-A1a		354;531	Hap-C
gb_175	spelta	195	wt		237	wt		414	Phot. Sens.		null	no VRND4		320	soft		140	Gpc-B1		218	Hap-G		1060	Hap-2		536;402;222;25	Hap-1		730;394	Hap-T		516	Hap-A		381	Hap-L		224	Hap-B		191	GS-D1b		418	Cwi-A1b		354;531	Hap-C
gb_176	spelta	193	wt		237	wt		414	Phot. Sens.		null	no VRND4		320	soft		145	no Gpc-B1		218	Hap-G		1060	Hap-2		536;402;222;25	Hap-1		730;394	Hap-T		322;194	Hap-G		381	Hap-L		224	Hap-B		231	GS-D1a		416	Cwi-A1a		354;531	Hap-C
gb_177	spelta	193	wt		237	wt		414	Phot. Sens.		null	no VRND4		320	soft		145	no Gpc-B1		167	Hap-A		908;152	Hap-1		536;402;222;25	Hap-1		730;394	Hap-T		516	Hap-A		381	Hap-L		224	Hap-B		231	GS-D1a		418	Cwi-A1b		354;531	Hap-C
gb_179	spelta	191	wt		237	wt		414	Phot. Sens.		null	no VRND4		320	soft		145	no Gpc-B1		218	Hap-G		908;152	Hap-1		936;222;25	Hap-2		1124	Hap-C		322;194	Hap-G		423	Hap-H		224	Hap-B		231	GS-D1a		418	Cwi-A1b		354;531	Hap-C
gb_180	spelta	193	wt		237	wt		414	Phot. Sens.		null	no VRND4		320	soft		145	no Gpc-B1		218	Hap-G		908;152	Hap-1		536;402;222;25	Hap-1		1124	Hap-C		322;194	Hap-G		381	Hap-L		224	Hap-B		231	GS-D1a		418	Cwi-A1b		354;531	Hap-C
gb_184	spelta	193	wt		237	wt		414	Phot. Sens.		null	no VRND4		320	soft		145	no Gpc-B1		167	Hap-A		908;152	Hap-1		536;402;222;25	Hap-1		730;394	Hap-T		516	Hap-A		381	Hap-L		224	Hap-B		231	GS-D1a		418	Cwi-A1b		354;531	Hap-C
gb_185	spelta	193	wt		237	wt		414	Phot. Sens.		null	no VRND4		320	soft		145	no Gpc-B1		167	Hap-A		1060	Hap-2		536;402;222;25	Hap-1		730;394	Hap-T		516	Hap-A		381	Hap-L		224	Hap-B		231	GS-D1a		416	Cwi-A1a		354;531	Hap-C
gb_186	spelta	na	na		237	wt		na	na		null	no VRND4		320	soft		140	Gpc-B1		167	Hap-A		1060	Hap-2		536;402;222;25	Hap-1		730;394	Hap-T		516	Hap-A		na	na		224	Hap-B		na	na		416	Cwi-A1a		354;531	Hap-C
gb_187	spelta	193	wt		237	wt		414	Phot. Sens.		null	no VRND4		320	soft		145	no Gpc-B1		167	Hap-A		1060	Hap-2		936;222;25	Hap-2		730;394	Hap-T		516	Hap-A		381	Hap-L		224	Hap-B		231	GS-D1a		416	Cwi-A1a		354;531	Hap-C
gb_188	spelta	193	wt		237	wt		414	Phot. Sens.		null	no VRND4		320	soft		145	no Gpc-B1		167	Hap-A		908;152	Hap-1		536;402;222;25	Hap-1		730;394	Hap-T		516	Hap-A		381	Hap-L		224	Hap-B		191	GS-D1b		416	Cwi-A1a		354;531	Hap-C
gb_189	spelta	183	wt		237	wt		288	Phot. Insens.		null	no VRND4		320	soft		145	no Gpc-B1		167	Hap-A		1060	Hap-2		536;402;222;25	Hap-1		730;394	Hap-T		322;194	Hap-G		381	Hap-L		224	Hap-B		231	GS-D1a		416	Cwi-A1a		354;531	Hap-C
gb_190	spelta	193	wt		237	wt		414	Phot. Sens.		na	na		320	soft		145	no Gpc-B1		218	Hap-G		1060	Hap-2		536;402;222;25	Hap-1		730;394	Hap-T		322;194	Hap-G		na	na		224	Hap-B		191	GS-D1b		416	Cwi-A1a		354;531	Hap-C
gb_191	spelta	193	wt		237	wt		414	Phot. Sens.		null	no VRND4		320	soft		145	no Gpc-B1		218	Hap-G		908;152	Hap-1		536;402;222;25	Hap-1		730;394	Hap-T		322;194	Hap-G		423	Hap-H		224	Hap-B		231	GS-D1a		416	Cwi-A1a		354;531	Hap-C
gb_195	spelta	183	wt		237	wt		414	Phot. Sens.		null	no VRND4		320	soft		140	Gpc-B1		218	Hap-G		1060	Hap-2		536;402;222;25	Hap-1		730;394	Hap-T		322;194	Hap-G		381	Hap-L		224	Hap-B		231	GS-D1a		416	Cwi-A1a		354;531	Hap-C
gb_197	spelta	183	wt		237	wt		414	Phot. Sens.		null	no VRND4		320	soft		140	Gpc-B1		218	Hap-G		1060	Hap-2		536;402;222;25	Hap-1		730;394	Hap-T		322;194	Hap-G		381	Hap-L		224	Hap-B		231	GS-D1a		416	Cwi-A1a		354;531	Hap-C
gb_198	spelta	193	wt		237	wt		414	Phot. Sens.		null	no VRND4		320	soft		140	Gpc-B1		218	Hap-G		908;152	Hap-1		536;402;222;25	Hap-1		730;394	Hap-T		322;194	Hap-G		381	Hap-L		224	Hap-B		231	GS-D1a		416	Cwi-A1a		354;531	Hap-C
gb_199	spelta	211	dw		237	wt		288	Phot. Insens.		null	no VRND4		200	hard		145	no Gpc-B1		218	Hap-G		908;152	Hap-1		536;402;222;25	Hap-1		730;394	Hap-T		516	Hap-A		381	Hap-L		224	Hap-B		231	GS-D1a		416	Cwi-A1a		885	Hap-T
gb_200	spelta	193	wt		237	wt		414	Phot. Sens.		null	no VRND4		320	soft		145	no Gpc-B1		167	Hap-A		908;152	Hap-1		536;402;222;25	Hap-1		730;394	Hap-T		516	Hap-A		381	Hap-L		224	Hap-B		191	GS-D1b		416	Cwi-A1a		354;531	Hap-C
gb_201	spelta	183	wt		237	wt		414	Phot. Sens.		null	no VRND4		320	soft		140	Gpc-B1		218	Hap-G		1060	Hap-2		536;402;222;25	Hap-1		730;394	Hap-T		322;194	Hap-G		381	Hap-L		224	Hap-B		231	GS-D1a		416	Cwi-A1a		354;531	Hap-C
gb_202	sphaerococcum	195	wt		237	wt		414	Phot. Sens.		1283	VRND4		320	soft		145	no Gpc-B1		218	Hap-G		1060	Hap-2		536;402;222;25	Hap-1		1124	Hap-C		322;194	Hap-G		423	Hap-H		224	Hap-B		231	GS-D1a		418	Cwi-A1b		354;531	Hap-C
gb_203	sphaerococcum	223	wt		237	wt		288	Phot. Insens.		null	no VRND4		320	soft		145	no Gpc-B1		218	Hap-G		908;152	Hap-1		536;402;222;25	Hap-1		1124	Hap-C		322;194	Hap-G		423	Hap-H		224	Hap-B		231	GS-D1a		418	Cwi-A1b		354;531	Hap-C
gb_204	sphaerococcum	219	wt		237	wt		414	Phot. Sens.		1283	VRND4		320	soft		145	no Gpc-B1		218	Hap-G		1060	Hap-2		536;402;222;25	Hap-1		730;394	Hap-T		322;194	Hap-G		423	Hap-H		224	Hap-B		231	GS-D1a		418	Cwi-A1b		354;531	Hap-C
gb_205	sphaerococcum	195	wt		237	wt		414	Phot. Sens.		1283	VRND4		320	soft		145	no Gpc-B1		218	Hap-G		1060	Hap-2		536;402;222;25	Hap-1		1124	Hap-C		322;194	Hap-G		423	Hap-H		224	Hap-B		231	GS-D1a		418	Cwi-A1b		354;531	Hap-C
gb_206	sphaerococcum	219	wt		237	wt		414	Phot. Sens.		1283	VRND4		320	soft		145	no Gpc-B1		218	Hap-G		1060	Hap-2		536;402;222;25	Hap-1		730;394	Hap-T		322;194	Hap-G		423	Hap-H		224	Hap-B		231	GS-D1a		418	Cwi-A1b		354;531	Hap-C
gb_207	sphaerococcum	195	wt		237	wt		414	Phot. Sens.		1283	VRND4		320	soft		145	no Gpc-B1		218	Hap-G		1060	Hap-2		936;222;25	Hap-2		1124	Hap-C		322;194	Hap-G		381	Hap-L		224	Hap-B		231	GS-D1a		418	Cwi-A1b		354;531	Hap-C
gb_208	sphaerococcum	195	wt		237	wt		414	Phot. Sens.		1283	VRND4		320	soft		145	no Gpc-B1		218	Hap-G		1060	Hap-2		536;402;222;25	Hap-1		1124	Hap-C		322;194	Hap-G		423	Hap-H		224	Hap-B		231	GS-D1a		418	Cwi-A1b		354;531	Hap-C
gb_209	sphaerococcum	219	wt		237	wt		414	Phot. Sens.		1283	VRND4		320	soft		145	no Gpc-B1		218	Hap-G		1060	Hap-2		536;402;222;25	Hap-1		730;394	Hap-T		322;194	Hap-G		423	Hap-H		224	Hap-B		191	GS-D1b		418	Cwi-A1b		354;531	Hap-C
gb_211	sphaerococcum	195	wt		237	wt		414	Phot. Sens.		1283	VRND4		320	soft		145	no Gpc-B1		218	Hap-G		1060	Hap-2		536;402;222;25	Hap-1		1124	Hap-C		322;194	Hap-G		423	Hap-H		224	Hap-B		231	GS-D1a		418	Cwi-A1b		354;531	Hap-C
gb_213	sphaerococcum	193	wt		237	wt		414	Phot. Sens.		1283	VRND4		320	soft		145	no Gpc-B1		218	Hap-G		908;152	Hap-1		536;402;222;25	Hap-1		1124	Hap-C		322;194	Hap-G		423	Hap-H		224	Hap-B		231	GS-D1a		418	Cwi-A1b		354;531	Hap-C
gb_214	sphaerococcum	195	wt		237	wt		414	Phot. Sens.		1283	VRND4		320	soft		145	no Gpc-B1		218	Hap-G		1060	Hap-2		536;402;222;25	Hap-1		1124	Hap-C		322;194	Hap-G		423	Hap-H		224	Hap-B		231	GS-D1a		416	Cwi-A1a		354;531	Hap-C
gb_215	sphaerococcum	195	wt		237	wt		414	Phot. Sens.		1283	VRND4		320	soft		145	no Gpc-B1		218	Hap-G		1060	Hap-2		936;222;25	Hap-2		1124	Hap-C		322;194	Hap-G		na	na		224	Hap-B		231	GS-D1a		418	Cwi-A1b		354;531	Hap-C
gb_217	sphaerococcum	217	wt		237	wt		414	Phot. Sens.		1283	VRND4		320	soft		145	no Gpc-B1		218	Hap-G		1060	Hap-2		536;402;222;25	Hap-1		730;394	Hap-T		322;194	Hap-G		423	Hap-H		224	Hap-B		231	GS-D1a		416	Cwi-A1a		354;531	Hap-C
gb_218	sphaerococcum	195	wt		237	wt		414	Phot. Sens.		1283	VRND4		320	soft		145	no Gpc-B1		218	Hap-G		1060	Hap-2		936;222;25	Hap-2		1124	Hap-C		322;194	Hap-G		381	Hap-L		224	Hap-B		231	GS-D1a		418	Cwi-A1b		354;531	Hap-C
gb_219	sphaerococcum	193	wt		237	wt		414	Phot. Sens.		1283	VRND4		200	hard		145	no Gpc-B1		218	Hap-G		908;152	Hap-1		536;402;222;25	Hap-1		730;394	Hap-T		516	Hap-A		381	Hap-L		224	Hap-B		231	GS-D1a		416	Cwi-A1a		354;531	Hap-C
gb_220	sphaerococcum	217	wt		237	wt		414	Phot. Sens.		1283	VRND4		320	soft		145	no Gpc-B1		218	Hap-G		1060	Hap-2		536;402;222;25	Hap-1		1124	Hap-C		322;194	Hap-G		423	Hap-H		224	Hap-B		231	GS-D1a		418	Cwi-A1b		354;531	Hap-C
gb_221	sphaerococcum	219	wt		237	wt		414	Phot. Sens.		1283	VRND4		320	soft		145	no Gpc-B1		218	Hap-G		1060	Hap-2		536;402;222;25	Hap-1		730;394	Hap-T		322;194	Hap-G		423	Hap-H		224	Hap-B		191	GS-D1b		418	Cwi-A1b		354;531	Hap-C
gb_222	sphaerococcum	195	wt		237	wt		414	Phot. Sens.		1283	VRND4		320	soft		145	no Gpc-B1		218	Hap-G		1060	Hap-2		536;402;222;25	Hap-1		1124	Hap-C		322;194	Hap-G		423	Hap-H		224	Hap-B		231	GS-D1a		418	Cwi-A1b		354;531	Hap-C
gb_223	sphaerococcum	195	wt		237	wt		414	Phot. Sens.		1283	VRND4		320	soft		145	no Gpc-B1		218	Hap-G		1060	Hap-2		536;402;222;25	Hap-1		1124	Hap-C		322;194	Hap-G		423	Hap-H		224	Hap-B		231	GS-D1a		418	Cwi-A1b		354;531	Hap-C
gb_224	sphaerococcum	221	wt		237	wt		414	Phot. Sens.		1283	VRND4		320	soft		145	no Gpc-B1		218	Hap-G		1060	Hap-2		536;402;222;25	Hap-1		730;394	Hap-T		322;194	Hap-G		423	Hap-H		224	Hap-B		231	GS-D1a		418	Cwi-A1b		354;531	Hap-C
gb_225	sphaerococcum	219	wt		237	wt		414	Phot. Sens.		1283	VRND4		320	soft		145	no Gpc-B1		218	Hap-G		1060	Hap-2		536;402;222;25	Hap-1		730;394	Hap-T		322;194	Hap-G		423	Hap-H		224	Hap-B		191	GS-D1b		416	Cwi-A1a		354;531	Hap-C
gb_226	sphaerococcum	195	wt		237	wt		414	Phot. Sens.		1283	VRND4		320	soft		145	no Gpc-B1		218	Hap-G		1060	Hap-2		536;402;222;25	Hap-1		1124	Hap-C		322;194	Hap-G		423	Hap-H		224	Hap-B		231	GS-D1a		418	Cwi-A1b		354;531	Hap-C
gb_227	sphaerococcum	219	wt		237	wt		414	Phot. Sens.		1283	VRND4		320	soft		145	no Gpc-B1		218	Hap-G		1060	Hap-2		536;402;222;25	Hap-1		730;394	Hap-T		322;194	Hap-G		423	Hap-H		224	Hap-B		231	GS-D1a		418	Cwi-A1b		354;531	Hap-C
gb_228	sphaerococcum	193	wt		237	wt		414	Phot. Sens.		1283	VRND4		320	soft		145	no Gpc-B1		218	Hap-G		1060	Hap-2		536;402;222;25	Hap-1		1124	Hap-C		322;194	Hap-G		423	Hap-H		224	Hap-B		231	GS-D1a		418	Cwi-A1b		354;531	Hap-C
gb_230	sphaerococcum	221	wt		237	wt		414	Phot. Sens.		1283	VRND4		320	soft		145	no Gpc-B1		218	Hap-G		1060	Hap-2		536;402;222;25	Hap-1		730;394	Hap-T		322.194	Hap-G		423	Hap-H		224	Hap-B		231	GS-D1a		418	Cwi-A1b		354;531	Hap-C
gb_231	sphaerococcum	183	wt		237	wt		414	Phot. Sens.		null	no VRND4		320	soft		145	no Gpc-B1		218	Hap-G		908;152	Hap-1		536;402;222;25	Hap-1		730;394	Hap-T		322.194	Hap-G		381	Hap-L		224	Hap-B		231	GS-D1a		416	Cwi-A1a		354;531	Hap-C
gb_234	vavilovii	193	wt		237	wt		414	Phot. Sens.		null	no VRND4		320	soft		140	Gpc-B1		218	Hap-G		1060	Hap-2		536;402;222;25	Hap-1		730;394	Hap-T		322.194	Hap-G		381	Hap-L		224	Hap-B		231	GS-D1a		416	Cwi-A1a		354;531	Hap-C
gb_251	aestivum	183	wt		null	dw		414	Phot. Sens.		null	no VRND4		320	soft		145	no Gpc-B1		218	Hap-G		908;152	Hap-1		536;402;222;25	Hap-1		1124	Hap-C		516	Hap-A		423	Hap-H		224	Hap-B		231	GS-D1a		416	Cwi-A1a		354;531	Hap-C
gb_252	aestivum	193	wt		237	wt		414	Phot. Sens.		null	no VRND4		320	soft		145	no Gpc-B1		218	Hap-G		908;152	Hap-1		536;402;222;25	Hap-1		730;394	Hap-T		322.194	Hap-G		381	Hap-L		207	Hap-A		231	GS-D1a		416	Cwi-A1a		354;531	Hap-C
gb_276	aestivum	183	wt		237	wt		414	Phot. Sens.		null	no VRND4		320	soft		145	no Gpc-B1		218	Hap-G		1060	Hap-2		536;402;222;25	Hap-1		730;394	Hap-T		322.194	Hap-G		381	Hap-L		224	Hap-B		231	GS-D1a		416	Cwi-A1a		354;531	Hap-C
gb_277	aestivum	183	wt		null	dw		288	Phot. Insens.		null	no VRND4		200	hard		145	no Gpc-B1		167	Hap-A		1060	Hap-2		536;402;222;25	Hap-1		1124	Hap-C		516	Hap-A		381	Hap-L		224	Hap-B		231	GS-D1a		416	Cwi-A1a		354;531	Hap-C
gb_284	aestivum	215	wt		null	dw		414	Phot. Sens.		null	no VRND4		320	soft		145	no Gpc-B1		167	Hap-A		1060	Hap-2		936;222;25	Hap-2		730;394	Hap-T		516	Hap-A		381	Hap-L		224	Hap-B		191	GS-D1b		418	Cwi-A1b		354;531	Hap-C
gb_288	aestivum	183	wt		237	wt		288	Phot. Insens.		null	no VRND4		320	soft		145	no Gpc-B1		167	Hap-A		1060	Hap-2		536;402;222;25	Hap-1		730;394	Hap-T		516	Hap-A		381	Hap-L		224	Hap-B		231	GS-D1a		416	Cwi-A1a		885	Hap-T
gb_290	compactum	193	wt		237	wt		414	Phot. Sens.		null	no VRND4		320	soft		145	no Gpc-B1		218	Hap-G		908;152	Hap-1		536;402;222;25	Hap-1		730;394	Hap-T		na	na		423	Hap-H		224	Hap-B		231	GS-D1a		418	Cwi-A1b		354;531	Hap-C
gb_294	spelta	193	wt		237	wt		414	Phot. Sens.		null	no VRND4		320	soft		145	no Gpc-B1		218	Hap-G		1060	Hap-2		936;222;25	Hap-2		730;394	Hap-T		516	Hap-A		381	Hap-L		224	Hap-B		191	GS-D1b		416	Cwi-A1a		354;531	Hap-C
gb_295	spelta	193	wt		237	wt		414	Phot. Sens.		null	no VRND4		320	soft		145	no Gpc-B1		167	Hap-A		1060	Hap-2		936;222;25	Hap-2		730;394	Hap-T		na	na		381	Hap-L		224	Hap-B		231	GS-D1a		416	Cwi-A1a		354;531	Hap-C
gb_296	spelta	193	wt		237	wt		414	Phot. Sens.		null	no VRND4		320	soft		140	Gpc-B1		218	Hap-G		1060	Hap-2		536;402;222;25	Hap-1		730;394	Hap-T		322.194	Hap-G		381	Hap-L		224	Hap-B		191	GS-D1b		416	Cwi-A1a		354;531	Hap-C
gb_297	spelta	183	wt		237	wt		414	Phot. Sens.		null	no VRND4		320	soft		145	no Gpc-B1		218	Hap-G		1060	Hap-2		536;402;222;25	Hap-1		730;394	Hap-T		322.194	Hap-G		381	Hap-L		224	Hap-B		231	GS-D1a		416	Cwi-A1a		354;531	Hap-C
gb_299	spelta	191	wt		null	dw		414	Phot. Sens.		null	no VRND4		320	soft		140	Gpc-B1		218	Hap-G		908;152	Hap-1		na	na		730;394	Hap-T		na	na		381	Hap-L		224	Hap-B		231	GS-D1a		416	Cwi-A1a		354;531	Hap-C
gb_300	spelta	191	wt		237	wt		na	na		na	na		320	soft		145	no Gpc-B1		167	Hap-A		1060	Hap-2		na	na		730;394	Hap-T		na	na		381	Hap-L		224	Hap-B		na	na		416	Cwi-A1a		354;531	Hap-C
gb_301	spelta	193	wt		237	wt		414	Phot. Sens.		null	no VRND4		320	soft		140	Gpc-B1		167	Hap-A		908;152	Hap-1		536;402;222;25	Hap-1		730;394	Hap-T		322.194	Hap-G		381	Hap-L		224	Hap-B		231	GS-D1a		416	Cwi-A1a		354;531	Hap-C
gb_302	spelta	193	wt		237	wt		414	Phot. Sens.		null	no VRND4		320	soft		140	Gpc-B1		167	Hap-A		1060	Hap-2		536;402;222;25	Hap-1		730;394	Hap-T		322.194	Hap-G		381	Hap-L		224	Hap-B		231	GS-D1a		416	Cwi-A1a		354;531	Hap-C
gb_304	spelta	193	wt		237	wt		414	Phot. Sens.		null	no VRND4		320	soft		145	no Gpc-B1		167	Hap-A		1060	Hap-2		936;222;25	Hap-2		730;394	Hap-T		na	na		381	Hap-L		224	Hap-B		191	GS-D1b		418	Cwi-A1b		354;531	Hap-C
gb_305	spelta	193	wt		237	wt		414	Phot. Sens.		null	no VRND4		320	soft		140	Gpc-B1		167	Hap-A		908;152	Hap-1		536;402;222;25	Hap-1		730;394	Hap-T		na	na		381	Hap-L		224	Hap-B		231	GS-D1a		416	Cwi-A1a		354;531	Hap-C
gb_306	spelta	193	wt		237	wt		414	Phot. Sens.		null	no VRND4		320	soft		140	Gpc-B1		218	Hap-G		1060	Hap-2		536;402;222;25	Hap-1		730;394	Hap-T		na	na		381	Hap-L		224	Hap-B		231	GS-D1a		416	Cwi-A1a		354;531	Hap-C
gb_307	spelta	183	wt		237	wt		414	Phot. Sens.		null	no VRND4		320	soft		140	Gpc-B1		218	Hap-G		1060	Hap-2		536;402;222;25	Hap-1		730;394	Hap-T		na	na		381	Hap-L		224	Hap-B		231	GS-D1a		416	Cwi-A1a		354;531	Hap-C
gb_308	spelta	193	wt		237	wt		414	Phot. Sens.		null	no VRND4		320	soft		145	no Gpc-B1		167	Hap-A		908;152	Hap-1		536;402;222;25	Hap-1		730;394	Hap-T		322.194	Hap-G		381	Hap-L		224	Hap-B		231	GS-D1a		416	Cwi-A1a		354;531	Hap-C
gb_309	spelta	193	wt		237	wt		na	na		null	no VRND4		320	soft		145	no Gpc-B1		218	Hap-G		1060	Hap-2		536;402;222;25	Hap-1		730;394	Hap-T		322.194	Hap-G		381	Hap-L		224	Hap-B		231	GS-D1a		418	Cwi-A1b		354;531	Hap-C
gb_310	spelta	193	wt		237	wt		na	na		na	na		320	soft		145	no Gpc-B1		167	Hap-A		1060	Hap-2		536;402;222;25	Hap-1		730;394	Hap-T		516	Hap-A		381	Hap-L		224	Hap-B		na	na		418	Cwi-A1b		354;531	Hap-C
gb_311	spelta	193	wt		237	wt		414	Phot. Sens.		null	no VRND4		320	soft		145	no Gpc-B1		167	Hap-A		908;152	Hap-1		536;402;222;25	Hap-1		730;394	Hap-T		516	Hap-A		381	Hap-L		224	Hap-B		231	GS-D1a		418	Cwi-A1b		354;531	Hap-C
gb_313	spelta	193	wt		237	wt		414	Phot. Sens.		null	no VRND4		320	soft		145	no Gpc-B1		167	Hap-A		908;152	Hap-1		536;402;222;25	Hap-1		730;394	Hap-T		516	Hap-A		381	Hap-L		224	Hap-B		231	GS-D1a		418	Cwi-A1b		354;531	Hap-C
gb_314	spelta	193	wt		237	wt		414	Phot. Sens.		null	no VRND4		320	soft		145	no Gpc-B1		218	Hap-G		1060	Hap-2		536;402;222;25	Hap-1		730;394	Hap-T		322.194	Hap-G		381	Hap-L		224	Hap-B		231	GS-D1a		416	Cwi-A1a		354;531	Hap-C
gb_315	spelta	193	wt		237	wt		414	Phot. Sens.		null	no VRND4		320	soft		145	no Gpc-B1		218	Hap-G		908;152	Hap-1		536;402;222;25	Hap-1		730;394	Hap-T		322.194	Hap-G		381	Hap-L		224	Hap-B		231	GS-D1a		416	Cwi-A1a		354;531	Hap-C
gb_316	spelta	193	wt		237	wt		414	Phot. Sens.		null	no VRND4		320	soft		145	no Gpc-B1		167	Hap-A		908;152	Hap-1		536;402;222;25	Hap-1		730;394	Hap-T		516	Hap-A		381	Hap-L		224	Hap-B		231	GS-D1a		418	Cwi-A1b		354;531	Hap-C
gb_317	spelta	183	wt		237	wt		414	Phot. Sens.		null	no VRND4		320	soft		145	no Gpc-B1		218	Hap-G		1060	Hap-2		536;402;222;25	Hap-1		730;394	Hap-T		322.194	Hap-G		381	Hap-L		224	Hap-B		231	GS-D1a		416	Cwi-A1a		354;531	Hap-C
gb_318	spelta	183	wt		237	wt		414	Phot. Sens.		null	no VRND4		320	soft		145	no Gpc-B1		218	Hap-G		1060	Hap-2		536;402;222;25	Hap-1		730;394	Hap-T		322.194	Hap-G		381	Hap-L		224	Hap-B		231	GS-D1a		416	Cwi-A1a		354;531	Hap-C
gb_319	spelta	193	wt		237	wt		414	Phot. Sens.		null	no VRND4		320	soft		145	no Gpc-B1		218	Hap-G		1060	Hap-2		536;402;222;25	Hap-1		730;394	Hap-T		322.194	Hap-G		381	Hap-L		224	Hap-B		231	GS-D1a		416	Cwi-A1a		354;531	Hap-C
gb_320	spelta	193	wt		237	wt		414	Phot. Sens.		null	no VRND4		320	soft		145	no Gpc-B1		218	Hap-G		1060	Hap-2		536;402;222;25	Hap-1		730;394	Hap-T		322.194	Hap-G		381	Hap-L		224	Hap-B		231	GS-D1a		416	Cwi-A1a		354;531	Hap-C
gb_322	aestivum	211	dw		null	dw		414	Phot. Sens.		na	na		320	soft		145	no Gpc-B1		na	na		1060	Hap-2		na	na		730;394	Hap-T		na	na		na	na		224	Hap-B		191	GS-D1b		418	Cwi-A1b		354;531	Hap-C
na: not available (result not entirely clear and unambiguous)
[truncated: 2 more columns]

## Sheet: ST6B
Supplementary Table S6: B) Allelic distribution at known genes in different ssp (vavilovii is not included)
			aestivum (15)	compactum (58)	sphaerococcum (26)	spelta (66)	macha (24)
	Rht8	dw	5	3	0	1	0
		wt	10	55	26	64	24
	Rht-B1a	dw	8	3	0	2	0
		wt	7	55	26	64	24
	Ppd-D1	Phot. Insens.	7	3	1	2	0
		Phot. Sens.	8	55	25	60	23
	VRND4	VRND4	0	0	24	0	0
		no VRND4	14	59	2	60	24
	Pinb-D1	hard	4	3	1	1	5
		soft	11	55	25	65	19
	Gpc-B1	Gpc-B1	0	1	0	22	2
		no Gpc-B1	15	57	26	44	22
			aestivum (15)	compactum (58)	sphaerococcum (26)	spelta (66)	macha (24)
	GW2-6A	Hap-A	6	6	0	22	2
		Hap-G	8	52	26	44	22
	Sus1-7A_a	Hap-1	5	43	4	25	8
		Hap-2	10	15	22	41	14
	Sus1-7A_b	Hap-1	13	44	23	58	21
		Hap-2	1	14	3	6	2
	Sus1-7B	Hap-C	3	16	15	63	2
		Hap-T	12	42	11	60	21
	Sus2-2A	Hap-A	10	48	1	19	22
		Hap-G	3	7	25	39	1
	Sus2-2B	Hap-H	5	18	21	2	1
		Hap-L	9	38	4	58	20
	CKX6-D1	Hap-A	2	1	0	0	0
		Hap-B	13	57	26	66	24
	GS-D1-7D	GS-D1a	10	19	23	54	20
		GS-D1b	5	38	3	9	4
	Cwi-A1	Cwi-A1a	10	29	5	54	11
		Cwi-A1b	5	29	21	12	13
	Cwi-4A	Hap-C	13	43	26	65	6
		Hap-T	2	15	0	1	18
	Cwi-5D	Hap-C	15	50	17	60	24
		Hap-G	0	8	9	4	0
