# Supplementary material for: Ancient diversity of Triticum aestivum subspecies as source of novel loci for bread wheat improvement
Source: Front Plant Sci. 2025 Apr 9;16:1536991. doi: 10.3389/fpls.2025.1536991 (PMC12014548; doi:10.3389/fpls.2025.1536991)
Supplement: Supplementary file 12 [file Table8.xlsx]

## Sheet: ST8
* Distinct physical regions defined by MTAs associated with the same traits are highlighted with alternating light and dark blue colour; in bold the MTAs over Bonferroni threshold
a Chromosome
b Physical position of SNP (single-nucleotide polymorphism) markers in base pairs as per IWGNSC Ref Seq 2.1
c Minor allele frequency
d Number of observations
e Benjamini-Hochberg critical value
f other traits for wich the SNP resulted significant
g overlapping with Marker Traiit Associations, Quantitative Trai Loci or Genes from literature
Supplementary Table S8: Output of GWAS results including the MTAs at −log10 P ≥ 3.5 for all traits analysed
Trait*	SNP	Chra	Positionb	LOD	MAFc	nobsd	H&B.P.Valuee	Effect	Other traitsf	MTA/QTL/Geneg (Reference)
DTH	AX-158538277	3B	229507213	3.89321	0.25	190	0.265074	-1.48847
DTH	BS00044408_51	5A	582691526	4.42706	0.3	190	0.155079	1.78241		next to Vrn-A1 (589,265,540 bp)
DTH	AX-89311025	5A	582824068	4.49287	0.297368	190	0.155079	-1.87657		next to Vrn-A1 (589,265,540 bp)
DTH	AX-158550736	5A	582837645	3.67506	0.0947368	190	0.365036	3.04829		next to Vrn-A1 (589,265,540 bp)
DTH	BS00065481_51	5A	583355014	4.08167	0.305263	190	0.214691	-1.67622		next to Vrn-A1 (589,265,540 bp)
DTH	AX-94900754	6B	163837659	3.72907	0.0947368	190	0.351653	1.85614
DTH	AX-89493979	6B	479321198	4.00273	0.0815789	190	0.228877	-2.75423	FLL, FLA, SS
DTH	RFL_Contig3644_757	6B	479333211	4.12091	0.0842105	190	0.214691	2.66717
PH	AX-94895904	1A	305566968	3.50083	0.0736842	190	0.493631	-9.95251
PH	wsnp_Ex_c14866_22995097	1A	344966281	4.28498	0.136842	190	0.493631	9.65296
PH	AX-158583339	4B	15020330	3.633	0.263158	190	0.493631	7.97736	FLVi, NBIi
PH	wsnp_Ra_c2105_4092507	5B	558279025	3.75999	0.284211	190	0.493631	5.61774
PH	RAC875_c18002_58	6D	153174444	4.21051	0.465789	190	0.493631	7.73231
FLANG	AX-158537909	2A	711940547	3.8097	0.205263	190	0.196968	-0.177988
FLANG	wsnp_Ex_c14953_23104041	2A	732751146	4.39381	0.292105	190	0.166981	0.204499
FLANG	BS00057059_51	2A	733277604	4.53132	0.305263	190	0.152474	0.208461
FLANG	BS00057060_51	2A	733278001	4.8044	0.307895	190	0.111812	-0.21431
FLANG	AX-94504542	2A	733288303	3.58266	0.352632	190	0.301058	0.162379
FLANG	BS00067907_51	2B	730761972	4.31576	0.310526	190	0.166981	0.200856
FLANG	BS00063632_51	2D	13640846	3.84148	0.0947368	190	0.196968	-0.258518
FLANG	GENE-1343_886	2D	13653433	3.79173	0.105263	190	0.196968	0.243813
FLANG	AX-158523900	3A	72682937	4.09847	0.265789	190	0.196968	-0.206382
FLANG	wsnp_Ex_c44164_50292954	5A	595164329	3.90949	0.189474	190	0.196968	-0.237206
FLANG	Tdurum_contig13810_485	5A	649072000	3.97672	0.0789474	190	0.196968	0.313739
FLANG	wsnp_RFL_Contig2265_1693968	5D	476627848	3.90949	0.189474	190	0.196968	-0.237206
FLANG	AX-158567624	7B	721873731	5.0755	0.239474	190	0.111812	-0.338606
FLANG	Tdurum_contig97939_64	7B	722392032	4.14226	0.231579	190	0.196968	0.304368
FLANG	IAAV4582	7B	722508527	4.79097	0.236842	190	0.111812	-0.316448
FLE	BS00092845_51	6B	13786271	3.9308	0.278947	190	0.951786	0.137866
FLL	AX-158548385	3B	571508039	3.68224	0.357895	190	0.861734	-1.28701
FLL	AX-158618889	4B	2301121	4.08779	0.481579	190	0.564506	-1.0475
FLL	IAAV1120	4B	5044665	3.51058	0.189474	190	0.950387	-1.03423
FLL	AX-89493979	6B	479321198	4.27102	0.0815789	190	0.564506	-1.89871	DTH, FLA, SS
FLW	BS00083533_51	1B	75661021	3.53805	0.305263	190	0.699111	0.0932182
FLW	JD_c954_2440	1B	648250369	3.83664	0.0631579	190	0.699111	0.0936181	FLA
FLW	Excalibur_c23452_401	5B	693842938	3.77984	0.421053	190	0.699111	-0.0510706		MQTL at 670.5-690.2 Mb (Kong et al., 2023)
FLW	IACX7421	7D	630908232	3.71275	0.0894737	190	0.699111	-0.0783703	SNS
FLA	JD_c954_2440	1B	648250369	4.18969	0.0631579	190	0.822047	2.87989	FLW
FLA	AX-89493979	6B	479321198	3.54984	0.0815789	190	0.822047	-3.32389	DTH, FLL, SS
FLA	RAC875_c30453_292	7B	556791009	3.90894	0.215789	190	0.822047	-2.92904
AP	BS00052089_51	1B	391192268	3.75433	0.389474	190	0.265864	1.0751
AP	AX-110941435	3B	778713102	4.03116	0.489474	190	0.265864	0.78398
AP	TGWA25K-TG0192	4A	604570787	3.8195	0.489474	190	0.265864	-1.03748
AP	BS00072025_51	4A	604570789	3.8195	0.489474	190	0.265864	-1.03748
AP	AX-158550208	4B	661745396	3.60909	0.421053	190	0.31869	-0.899035
AP	RAC875_c8642_231	4D	509763403	6.28207	0.5	190	0.0108269	1.02495
AP	Excalibur_c46261_342	5A	700302152	4.90007	0.484211	190	0.0869738	-0.99984		next to B1 locus (698.7 Mb) (Li et al., 2023)
AP	tplb0049a09_1302	5A	700306955	5.6114	0.489474	190	0.0253602	-1.08725		next to B1 locus (698.7 Mb) (Li et al., 2023)
AP	AX-158559861	7A	83956363	3.80639	0.247368	190	0.265864	-1.02685
AP	Ku_c43151_811	7A	723992356	3.87298	0.363158	190	0.265864	0.911905
AP	Tdurum_contig44993_359	7B	669225649	3.85317	0.310526	190	0.265864	-1.58635
AP	AX-158553802	7B	669248013	3.74579	0.297368	190	0.265864	1.66667
GLC	tplb0028p02_562	1A	1206149	4.59048	0.110526	190	0.0443529	0.330536
GLC	GENE-0014_317	1A	1208901	4.59048	0.110526	190	0.0443529	-0.330536
GLC	Excalibur_c94139_55	1A	1209534	4.59048	0.110526	190	0.0443529	0.330536
GLC	BobWhite_c1361_1187	1A	1337563	3.82083	0.210526	190	0.208764	-0.195004
GLC	wsnp_Ra_c11211_18227610	1A	1341356	5.15762	0.121053	190	0.0443529	-0.339115
GLC	AX-158540295	1B	4532360	10.0857	0.365789	190	1.70177e-06	-0.316565		AX-94980178 - 4,533,434 bp (Sheoran et al., 2019)
GLC	BS00022504_51	1B	4533010	4.78648	0.226316	190	0.0443529	0.25306
GLC	Kukri_c37738_417	1D	3183262	4.67122	0.463158	190	0.0443529	0.186453
GLC	Excalibur_c2850_126	3B	745956445	4.68878	0.368421	190	0.0443529	-0.270678
GLC	RAC875_rep_c117294_342	3B	745957777	4.68878	0.368421	190	0.0443529	-0.270678
GC	AX-158520943	1B	632633016	4.12364	0.389474	190	0.141758	-0.131437
GC	Tdurum_contig47253_1624	1B	632633447	4.12364	0.389474	190	0.141758	0.131437
GC	Tdurum_contig41945_748	1B	633129623	4.72833	0.386842	190	0.0774951	-0.149276
GC	Tdurum_contig67656_387	1B	633144183	4.53285	0.384211	190	0.0868218	-0.142727
GC	AX-94541185	2A	452564062	3.67978	0.347368	190	0.285996	0.12644	SD, SD^, SL, SS
GC	AX-94661746	2A	722711222	3.62977	0.257895	190	0.285996	-0.109333
GC	AX-94611746	2A	753940370	4.61851	0.126316	190	0.0831603	-0.125811
GC	RAC875_c18928_455	2B	791641125	7.40599	0.194737	190	0.000813925	-0.163733
GC	AX-95232910	3A	650245411	3.63698	0.0973684	190	0.285996	0.129363
GC	wsnp_Ex_c20457_29526403	6A	599246668	5.02286	0.281579	190	0.0514916	0.105142
GC	wsnp_Ex_c20457_29526260	6A	599246811	5.03313	0.284211	190	0.0514916	0.104312
GC	BS00028997_51	6B	652618443	4.12772	0.3	190	0.141758	-0.114735
GC	BS00066209_51	6D	315767532	4.03681	0.221053	190	0.158704	-0.114249
GC	wsnp_Ex_c24376_33619527	7B	36162232	3.63527	0.202632	190	0.285996	0.10572
GC	BS00079734_51	7D	633897302	3.75353	0.0736842	190	0.281259	0.176292
SS	AX-94541185	2A	452564062	6.50803	0.347368	190	0.00643504	-1.04286	SD, SD^, SL, GC
SS	AX-158562171	2D	187629499	4.68004	0.389474	190	0.144351	-0.856669	SL
SS	AX-158522249	2D	360172914	5.79017	0.357895	190	0.0168027	0.960335	SL, SD, SD^
SS	AX-158618805	4B	55561370	3.626	0.0631579	190	0.490435	-0.963506
SS	AX-111607045	5A	701983810	3.53951	0.384211	190	0.516304	0.462865
SS	AX-158559508	6B	12388259	3.70877	0.447368	190	0.490435	0.517649
SS	AX-89493979	6B	479321198	3.80938	0.0815789	190	0.490435	-1.02357	DTH, FLL, FLA
SS	IAAV6170	7A	542778435	3.66296	0.152632	190	0.490435	0.716197
SL	AX-94541185	2A	452564062	6.27421	0.347368	190	0.00551242	1.50279	SD, SD^, SS, GC
SL	AX-158562171	2D	187629499	3.84312	0.389474	190	0.541432	1.1135	SS
SL	AX-89640158	2D	342959863	3.76754	0.215789	190	0.541432	-0.974329	SD, SD^
SL	AX-158522249	2D	360172914	6.56726	0.357895	190	0.00551242	-1.52362	SS, SD, SD^
SL	AX-108781921	2D	371893971	3.70734	0.194737	190	0.541432	-1.09771	SD, SD^
SL	BS00000905_51	2D	372173004	3.70734	0.194737	190	0.541432	-1.09771	SD, SD^
SL	AX-158533884	5B	547867553	3.5157	0.473684	190	0.64194	0.913086		BS00087043_51 at 553,527,259 Mb (Anuarbek et al., 2020)
SNS	Kukri_c3168_521	3B	159428491	4.0671	0.247368	190	0.592053	1.12701	FSNS
SNS	BS00024993_51	5B	7987279	3.77007	0.421053	190	0.698565	0.755406
SNS	AX-109821362	7B	9194827	3.56297	0.489474	190	0.698565	0.767899
SNS	RAC875_c21489_908	7B	640204671	4.2289	0.342105	190	0.592053	0.785515		RAC875_c21537_368 - 645,009,228 bp (Muqaddasi et al., 2019)
SNS	IACX7421	7D	630908232	3.51813	0.0894737	190	0.698565	-0.981811	FLW
FSNS	Kukri_c3168_521	3B	159428491	3.80422	0.247368	190	0.743991	1.10752	SNS
FSNS	Excalibur_rep_c103447_433	6B	220151275	4.02397	0.152632	190	0.653863	1.35746
SD	AX-94541185	2A	452564062	7.38943	0.347368	190	0.000422781	-1.00621	SD^, SL, SS, GC
SD	AX-89640158	2D	342959863	3.63668	0.215789	190	0.397349	0.591509	SD^, SL
SD	AX-158522249	2D	360172914	7.56853	0.357895	190	0.000422781	1.00722	SS, SL, SD^
SD	AX-108781921	2D	371893971	3.50626	0.194737	190	0.397349	0.654575	SD^, SL
SD	BS00000905_51	2D	372173004	3.50626	0.194737	190	0.397349	0.654575	SL, SD^
SD	AX-109905851	3A	82098377	4.16296	0.321053	190	0.334445	-0.601684
SD	AX-109855651	4A	593352866	3.60098	0.4	190	0.397349	0.644729
SD	AX-110576712	5B	708947944	3.53163	0.373684	190	0.397349	0.501295
SD	wsnp_CAP11_c3599_1741800	6B	486002460	4.0141	0.178947	190	0.334445	-0.650011
SD	wsnp_CAP12_c527_285541	6B	486002659	4.0141	0.178947	190	0.334445	0.650011
SD^	AX-94541185	2A	452564062	7.50159	0.347368	190	0.00032656	-5.01534	SD, SL, SS, GC
SD^	AX-89640158	2D	342959863	3.66666	0.215789	190	0.318362	2.8777	SD, SL
SD^	AX-158522249	2D	360172914	7.66846	0.357895	190	0.00032656	5.01428	SS, SL, SD
SD^	AX-108781921	2D	371893971	3.72617	0.194737	190	0.318362	3.30534	SD, SL
SD^	BS00000905_51	2D	372173004	3.72617	0.194737	190	0.318362	3.30534	SL, SD
SD^	AX-158588957	6B	447414300	3.64223	0.121053	190	0.318362	-3.11176
SD^	AX-158566374	6B	479460461	3.53334	0.2	190	0.318362	-3.32788
GNS	IACX5844	3A	103079471	3.72515	0.442105	190	0.433515	-3.51727
GNS	IACX5776	3B	6077630	3.78692	0.126316	190	0.433515	-4.7716
GNS	BS00011570_51	3B	79878365	4.16868	0.394737	190	0.351429	3.71942
GNS	wsnp_Ex_c5657_9942445	3B	149396871	4.35118	0.384211	190	0.307805	4.15511
GNS	BS00043716_51	6A	233324558	3.78309	0.0578947	190	0.433515	-6.95777		GW2-6A at 240 Mb
GNS	RAC875_c54818_481	6B	152098069	3.85862	0.418421	190	0.433515	-3.38992
GNS	AX-95628827	6B	152098568	3.73162	0.415789	190	0.433515	3.2888
GNS	AX-94385458	7B	674224844	3.61612	0.357895	190	0.456108	4.52249
GWS	tplb0053a24_1247	3A	8670672	3.59402	0.189474	190	0.718342	0.113194
GWS	AX-158565542	5B	464082908	3.74011	0.431579	190	0.718342	-0.108702
GWS	BS00021745_51	7D	633897316	3.74519	0.0736842	190	0.718342	0.212421
TGW	Kukri_c31961_630	5B	284765351	3.83571	0.394737	190	0.658775	-0.310222
TGW	BS00021704_51	6A	614864750	4.21991	0.436842	190	0.658775	-0.289884
CHLs	tplb0056d17_78	6A	557071115	3.65315	0.378947	190	0.778897	1.45216	CHLi
CHLs	CAP12_c118_95	6A	557483060	4.57275	0.0605263	190	0.214222	1.69956	CHLi, NBIs, NBIi
CHLs	RAC875_c25839_225	6D	313754095	4.74351	0.152632	190	0.214222	1.51011	CHLi, NBIi
CHLi	tplb0056d17_78	6A	557071115	3.62382	0.378947	190	0.740903	1.43479	CHLs
CHLi	CAP12_c118_95	6A	557483060	4.62254	0.0605263	190	0.164785	1.70111	CHLs, NBIs, NBIi
CHLi	RAC875_c25839_225	6D	313754095	4.93804	0.152632	190	0.164785	1.53589	CHLs, NBIi
FLVs	AX-158524633	4A	538764962	4.10015	0.0684211	190	0.820067	0.0463362
FLVs	AX-109937816	4A	567176093	3.92561	0.0736842	190	0.820067	0.0445833
FLVi	AX-95240055	2D	580289948	3.59755	0.1	190	0.521657	0.027179
FLVi	IAAV4351	4A	593036071	3.53778	0.415789	190	0.521657	-0.02146
FLVi	AX-158583339	4B	15020330	4.13066	0.263158	190	0.521657	0.0387517	NBIi, PH
FLVi	AX-89747834	4B	26180807	3.53209	0.3	190	0.521657	0.0259996
FLVi	BS00107192_51	5A	479293861	3.5825	0.436842	190	0.521657	-0.0238487
FLVi	AX-108787258	5A	479318299	3.5825	0.436842	190	0.521657	0.0238487
FLVi	Kukri_c99396_111	7A	6862753	3.90452	0.142105	190	0.521657	-0.0278394
FLVi	RAC875_c4965_264	7A	6863608	3.90452	0.142105	190	0.521657	-0.0278394
FLVi	AX-158543936	7B	666545771	3.57346	0.357895	190	0.521657	0.0335247
FLVi	AX-110425310	7D	13402322	3.50941	0.463158	190	0.521657	-0.0181713
NBIs	AX-111574425	2D	34426508	3.50099	0.263158	190	0.662123	0.802238
NBIs	AX-94723827	5A	678693050	4.21147	0.442105	190	0.630468	-1.51923	NBIi
NBIs	AX-158565538	5B	592792435	3.95798	0.476316	190	0.630468	1.00144
NBIs	AX-158525184	5B	714623007	3.50802	0.0947368	190	0.662123	1.1184
NBIs	CAP12_c118_95	6A	557483060	3.76464	0.0605263	190	0.662123	1.4552	CHLs, CHLi, NBIi
NBIi	AX-94392210	2B	658334699	3.9095	0.389474	190	0.425529	0.88812
NBIi	AX-158583339	4B	15020330	4.19895	0.263158	190	0.423833	-1.21097	FLVi, PH
NBIi	AX-94723827	5A	678693050	3.98566	0.442105	190	0.425529	-1.32002	NBIs
NBIi	CAP12_c118_95	6A	557483060	4.08732	0.0605263	190	0.423833	1.37257	CHLs, CHLi, NBIs
NBIi	RAC875_c25839_225	6D	313754095	4.43999	0.152632	190	0.423833	1.26011	CHLs, CHLi
NBIi	BS00022203_51	7D	60593072	3.60869	0.0684211	190	0.729106	1.41417
